# Supplementary material for: Tissue and cell-specific transcriptomes in cotton reveal the subtleties of gene regulation underlying the diversity of plant secondary cell walls
Source: BMC Genomics. 2017 Jul 18;18:539. doi: 10.1186/s12864-017-3902-4 (PMC5516393; doi:10.1186/s12864-017-3902-4)
Supplement: Supplementary file 6 — Differentially expressed transcription factor and structural genes. (XLSX 276 kb) [file 12864_2017_3902_MOESM6_ESM.xlsx]

## Sheet: NAC
NAC-related
DE XYLM vs PITH
Gorai Gene ID	logFC	FDR	Transcript	ATGene	Symbol	Description
Gorai.008G155200	-6.0273	4.1697e-27	Gorai.008G155200.1	AT4G28500.1	ANAC073,NAC073,SND2	NAC domain containing protein 73
Gorai.003G180600	-5.36021	6.73444e-23	Gorai.003G180600.1	AT4G17980.1	anac071,NAC071	NAC domain containing protein 71
Gorai.007G048000	-4.58184	4.50493e-10	Gorai.007G048000.1	AT2G18060.1	ANAC037,VND1	vascular related NAC-domain protein 1
Gorai.013G063500	-3.63674	3.50748e-06	Gorai.013G063500.1	AT5G64530.1	ANAC104,XND1	xylem NAC domain 1
Gorai.003G077700	-3.57513	1.66538e-07	Gorai.003G077700.1	AT2G46770.1	ANAC043,EMB2301,NST1	NAC (No Apical Meristem) domain transcriptional regulator superfamily protein
Gorai.008G130300	-3.4279	1.69161e-13	Gorai.008G130300.1	AT2G46770.1	ANAC043,EMB2301,NST1	NAC (No Apical Meristem) domain transcriptional regulator superfamily protein
Gorai.007G112500	-3.35962	9.36569e-13	Gorai.007G112500.1	AT2G46770.1	ANAC043,EMB2301,NST1	NAC (No Apical Meristem) domain transcriptional regulator superfamily protein
Gorai.006G113000	-2.78315	8.24321e-09	Gorai.006G113000.1	AT3G44350.2	anac061,NAC061	NAC domain containing protein 61
Gorai.012G037600	-2.18318	1.80092e-07	Gorai.012G037600.1	AT5G08790.1	anac081,ATAF2	NAC (No Apical Meristem) domain transcriptional regulator superfamily protein
Gorai.005G217400	-2.03698	4.86965e-07	Gorai.005G217400.1	AT5G64530.1	ANAC104,XND1	xylem NAC domain 1
Gorai.008G227800	-1.4542	1.77822e-05	Gorai.008G227800.1	AT4G17980.1	anac071,NAC071	NAC domain containing protein 71
Gorai.010G157600	1.24535	1.53153e-05	Gorai.010G157600.1	AT4G28500.1	ANAC073,NAC073,SND2	NAC domain containing protein 73
Gorai.007G267700	1.47147	1.47711e-05	Gorai.007G267700.1	AT5G18270.1	ANAC087	Arabidopsis NAC domain containing protein 87
Gorai.013G118000	1.66518	6.51288e-07	Gorai.013G118000.1	AT5G18270.2	ANAC087	Arabidopsis NAC domain containing protein 87
Gorai.009G354900	1.87954	1.75681e-08	Gorai.009G354900.1	AT1G56010.2	anac021,ANAC022,NAC1	NAC domain containing protein 1
Gorai.007G038100	1.96328	2.70734e-10	Gorai.007G038100.1	AT5G61430.1	ANAC100,ATNAC5,NAC100	NAC domain containing protein 100
Gorai.007G267900	2.02183	6.07944e-08	Gorai.007G267900.1	AT3G04070.1	anac047,NAC047	NAC domain containing protein 47
Gorai.009G170700	2.05577	3.62521e-09	Gorai.009G170700.1	AT3G15510.1	ANAC056,ATNAC2,NAC2,NARS1	NAC domain containing protein 2
Gorai.001G254300	2.33575	3.88054e-16	Gorai.001G254300.1	AT4G28530.1	anac074,NAC074	NAC domain containing protein 74
Gorai.002G073700	2.33978	1.35344e-12	Gorai.002G073700.1	AT4G27410.2	ANAC072,RD26	NAC (No Apical Meristem) domain transcriptional regulator superfamily protein
Gorai.008G194400	2.47235	8.25297e-18	Gorai.008G194400.1	AT5G61430.1	ANAC100,ATNAC5,NAC100	NAC domain containing protein 100
Gorai.007G147300	3.09426	9.15293e-32	Gorai.007G147300.1	AT4G28530.1	anac074,NAC074	NAC domain containing protein 74
Gorai.001G231400	3.32321	5.69699e-17	Gorai.001G231400.1	AT5G24590.2	ANAC091,TIP	TCV-interacting protein
Gorai.002G033100	3.51725	7.34029e-18	Gorai.002G033100.1	AT1G56010.2	anac021,ANAC022,NAC1	NAC domain containing protein 1
Gorai.004G221300	6.6506	4.08044e-25	Gorai.004G221300.1	AT4G28530.1	anac074,NAC074	NAC domain containing protein 74
DE SF15 vs XYLM
Gorai Gene ID	logFC	FDR	Transcript	ATGene	Symbol	Description
Gorai.007G079900	-3.29706	8.34376e-07	Gorai.007G079900.1	AT5G61430.1	ANAC100,ATNAC5,NAC100	NAC domain containing protein 100
Gorai.008G259700	-2.83865	3.17153e-17	Gorai.008G259700.1	AT2G46770.1	ANAC043,EMB2301,NST1	NAC (No Apical Meristem) domain transcriptional regulator superfamily protein
Gorai.003G077700	-1.66277	3.33268e-11	Gorai.003G077700.1	AT2G46770.1	ANAC043,EMB2301,NST1	NAC (No Apical Meristem) domain transcriptional regulator superfamily protein
Gorai.007G065300	-1.09745	8.67443e-07	Gorai.007G065300.1	AT5G09330.1	anac082,NAC082,VNI1	NAC domain containing protein 82
Gorai.009G260000	1.57994	1.98732e-09	Gorai.009G260000.1	AT1G34190.1	anac017,NAC017	NAC domain containing protein 17
Gorai.001G150000	1.59541	1.11324e-07	Gorai.001G150000.1	AT4G35580.1	NTL9	NAC transcription factor-like 9
Gorai.011G234200	1.62767	4.80913e-10	Gorai.011G234200.1	AT3G10490.2	ANAC051,ANAC052,NAC052	NAC domain containing protein 52
Gorai.010G157600	1.82314	4.0369e-06	Gorai.010G157600.1	AT4G28500.1	ANAC073,NAC073,SND2	NAC domain containing protein 73
Gorai.012G125500	1.97801	1.69196e-17	Gorai.012G125500.1	AT5G13180.1	ANAC083,NAC083,VNI2	NAC domain containing protein 83
Gorai.008G038800	2.26488	1.83084e-11	Gorai.008G038800.1	AT2G17040.1	anac036,NAC036	NAC domain containing protein 36
Gorai.005G195300	3.21312	4.75801e-22	Gorai.005G195300.1	AT5G13180.1	ANAC083,NAC083,VNI2	NAC domain containing protein 83
Gorai.005G088800	3.37499	2.6967e-12	Gorai.005G088800.1	AT1G01720.1	ANAC002,ATAF1	NAC (No Apical Meristem) domain transcriptional regulator superfamily protein
Gorai.009G433100	3.41466	1.77667e-28	Gorai.009G433100.1	AT3G15510.1	ANAC056,ATNAC2,NAC2,NARS1	NAC domain containing protein 2
Gorai.009G354900	3.54166	1.12342e-14	Gorai.009G354900.1	AT1G56010.2	anac021,ANAC022,NAC1	NAC domain containing protein 1
Gorai.001G122800	3.56661	6.58548e-29	Gorai.001G122800.1	AT3G44350.2	anac061,NAC061	NAC domain containing protein 61
Gorai.001G254300	3.7237	1.25459e-11	Gorai.001G254300.1	AT4G28530.1	anac074,NAC074	NAC domain containing protein 74
Gorai.005G013300	3.78619	3.34023e-07	Gorai.005G013300.1	AT1G33060.1	ANAC014,NAC014	NAC 014
Gorai.009G204700	3.94793	1.86636e-14	Gorai.009G204700.1	AT1G65910.1	anac028,NAC028	NAC domain containing protein 28
Gorai.007G017500	4.17428	7.4449e-65	Gorai.007G017500.1	AT4G35580.1	NTL9	NAC transcription factor-like 9
Gorai.009G170700	4.3878	4.41921e-08	Gorai.009G170700.1	AT3G15510.1	ANAC056,ATNAC2,NAC2,NARS1	NAC domain containing protein 2
Gorai.002G001900	4.60873	4.31469e-08	Gorai.002G001900.1	AT2G17040.1	anac036,NAC036	NAC domain containing protein 36
Gorai.001G178800	4.62301	5.89197e-14	Gorai.001G178800.1	AT4G28530.1	anac074,NAC074	NAC domain containing protein 74
Gorai.001G274500	4.66572	4.15066e-13	Gorai.001G274500.1	AT5G13180.1	ANAC083,NAC083,VNI2	NAC domain containing protein 83
Gorai.005G142300	4.68653	5.48784e-13	Gorai.005G142300.1	AT1G69490.1	ANAC029,ATNAP,NAP	NAC-like, activated by AP3/PI
Gorai.007G147300	4.76326	3.42758e-25	Gorai.007G147300.1	AT4G28530.1	anac074,NAC074	NAC domain containing protein 74
Gorai.008G130300	5.01587	4.65131e-21	Gorai.008G130300.1	AT2G46770.1	ANAC043,EMB2301,NST1	NAC (No Apical Meristem) domain transcriptional regulator superfamily protein
Gorai.013G167100	5.0456	1.20415e-48	Gorai.013G167100.1	AT3G15510.1	ANAC056,ATNAC2,NAC2,NARS1	NAC domain containing protein 2
Gorai.008G227800	5.15653	1.22178e-53	Gorai.008G227800.1	AT4G17980.1	anac071,NAC071	NAC domain containing protein 71
Gorai.006G203800	5.1813	2.12452e-137	Gorai.006G203800.1	AT3G49530.1	ANAC062,NAC062,NTL6	NAC domain containing protein 62
Gorai.013G063500	5.19467	4.84101e-10	Gorai.013G063500.1	AT5G64530.1	ANAC104,XND1	xylem NAC domain 1
Gorai.007G112500	5.4226	2.86026e-21	Gorai.007G112500.1	AT2G46770.1	ANAC043,EMB2301,NST1	NAC (No Apical Meristem) domain transcriptional regulator superfamily protein
Gorai.007G048000	5.43278	1.33523e-12	Gorai.007G048000.1	AT2G18060.1	ANAC037,VND1	vascular related NAC-domain protein 1
Gorai.012G083700	5.85882	9.20377e-14	Gorai.012G083700.1	AT5G13180.1	ANAC083,NAC083,VNI2	NAC domain containing protein 83
Gorai.008G155200	5.87192	5.91322e-39	Gorai.008G155200.1	AT4G28500.1	ANAC073,NAC073,SND2	NAC domain containing protein 73
Gorai.010G051900	5.9517	3.78645e-45	Gorai.010G051900.1	AT1G01720.1	ANAC002,ATAF1	NAC (No Apical Meristem) domain transcriptional regulator superfamily protein
Gorai.005G217400	7.05676	5.85116e-24	Gorai.005G217400.1	AT5G64530.1	ANAC104,XND1	xylem NAC domain 1
Gorai.003G180600	8.13792	1.86908e-38	Gorai.003G180600.1	AT4G17980.1	anac071,NAC071	NAC domain containing protein 71
Gorai.012G037600	8.36655	6.25877e-55	Gorai.012G037600.1	AT5G08790.1	anac081,ATAF2	NAC (No Apical Meristem) domain transcriptional regulator superfamily protein
Gorai.006G113000	8.96412	2.8029e-30	Gorai.006G113000.1	AT3G44350.2	anac061,NAC061	NAC domain containing protein 61
DE SF25 vs XYLM
Gorai Gene ID	logFC	FDR	Transcript	ATGene	Symbol	Description
Gorai.007G267700	2.10263	1.56892e-09	Gorai.007G267700.1	AT5G18270.1	ANAC087	Arabidopsis NAC domain containing protein 87
Gorai.012G037600	8.5182	4.31124e-44	Gorai.012G037600.1	AT5G08790.1	anac081,ATAF2	NAC (No Apical Meristem) domain transcriptional regulator superfamily protein
Gorai.010G051900	5.5883	1.81067e-32	Gorai.010G051900.1	AT1G01720.1	ANAC002,ATAF1	NAC (No Apical Meristem) domain transcriptional regulator superfamily protein
Gorai.005G088800	3.319	6.09156e-10	Gorai.005G088800.1	AT1G01720.1	ANAC002,ATAF1	NAC (No Apical Meristem) domain transcriptional regulator superfamily protein
Gorai.008G259700	-4.12846	3.09559e-29	Gorai.008G259700.1	AT2G46770.1	ANAC043,EMB2301,NST1	NAC (No Apical Meristem) domain transcriptional regulator superfamily protein
Gorai.008G130300	-2.30513	1.02901e-13	Gorai.008G130300.1	AT2G46770.1	ANAC043,EMB2301,NST1	NAC (No Apical Meristem) domain transcriptional regulator superfamily protein
Gorai.013G167100	1.70781	9.21686e-09	Gorai.013G167100.1	AT3G15510.1	ANAC056,ATNAC2,NAC2,NARS1	NAC domain containing protein 2
Gorai.009G170700	5.33335	1.03255e-07	Gorai.009G170700.1	AT3G15510.1	ANAC056,ATNAC2,NAC2,NARS1	NAC domain containing protein 2
Gorai.009G354900	2.40717	5.7261e-08	Gorai.009G354900.1	AT1G56010.2	anac021,ANAC022,NAC1	NAC domain containing protein 1
Gorai.009G166300	-4.5541	6.82796e-40	Gorai.009G166300.1	AT1G28470.1	ANAC010,NAC010,SND3	NAC domain containing protein 10
Gorai.007G038100	-2.66664	7.11737e-15	Gorai.007G038100.1	AT5G61430.1	ANAC100,ATNAC5,NAC100	NAC domain containing protein 100
Gorai.008G194400	-2.35721	1.26736e-08	Gorai.008G194400.1	AT5G61430.1	ANAC100,ATNAC5,NAC100	NAC domain containing protein 100
Gorai.009G204700	3.49023	2.40273e-10	Gorai.009G204700.1	AT1G65910.1	anac028,NAC028	NAC domain containing protein 28
Gorai.008G038800	3.55017	9.32234e-15	Gorai.008G038800.1	AT2G17040.1	anac036,NAC036	NAC domain containing protein 36
Gorai.002G001900	4.94245	2.10491e-06	Gorai.002G001900.1	AT2G17040.1	anac036,NAC036	NAC domain containing protein 36
Gorai.007G114500	2.32491	1.2719e-07	Gorai.007G114500.1	AT3G03200.1	anac045,NAC045	NAC domain containing protein 45
Gorai.010G012000	2.81279	5.48263e-06	Gorai.010G012000.1	AT3G10500.1	anac053,NAC053	NAC domain containing protein 53
Gorai.006G113000	8.75048	1.78265e-24	Gorai.006G113000.1	AT3G44350.2	anac061,NAC061	NAC domain containing protein 61
Gorai.001G122800	2.70193	5.4182e-15	Gorai.001G122800.1	AT3G44350.2	anac061,NAC061	NAC domain containing protein 61
Gorai.006G203800	5.223	5.95118e-76	Gorai.006G203800.1	AT3G49530.1	ANAC062,NAC062,NTL6	NAC domain containing protein 62
Gorai.008G227800	5.13592	2.44263e-36	Gorai.008G227800.1	AT4G17980.1	anac071,NAC071	NAC domain containing protein 71
Gorai.003G180600	7.2401	1.00229e-29	Gorai.003G180600.1	AT4G17980.1	anac071,NAC071	NAC domain containing protein 71
Gorai.007G147300	4.41444	1.67391e-18	Gorai.007G147300.1	AT4G28530.1	anac074,NAC074	NAC domain containing protein 74
Gorai.001G178800	4.10564	2.45509e-10	Gorai.001G178800.1	AT4G28530.1	anac074,NAC074	NAC domain containing protein 74
Gorai.001G254300	3.19618	1.08354e-08	Gorai.001G254300.1	AT4G28530.1	anac074,NAC074	NAC domain containing protein 74
Gorai.009G028900	-2.25916	1.64643e-09	Gorai.009G028900.1	AT4G29230.1	anac075,NAC075	NAC domain containing protein 75
Gorai.007G065300	-1.49873	1.94984e-07	Gorai.007G065300.1	AT5G09330.1	anac082,NAC082,VNI1	NAC domain containing protein 82
Gorai.005G195300	3.76296	1.09987e-19	Gorai.005G195300.1	AT5G13180.1	ANAC083,NAC083,VNI2	NAC domain containing protein 83
Gorai.012G125500	2.03777	1.11652e-11	Gorai.012G125500.1	AT5G13180.1	ANAC083,NAC083,VNI2	NAC domain containing protein 83
Gorai.001G274500	5.05426	3.84418e-11	Gorai.001G274500.1	AT5G13180.1	ANAC083,NAC083,VNI2	NAC domain containing protein 83
Gorai.012G083700	5.7808	1.15789e-10	Gorai.012G083700.1	AT5G13180.1	ANAC083,NAC083,VNI2	NAC domain containing protein 83
Gorai.007G017500	4.6147	1.1738e-45	Gorai.007G017500.1	AT4G35580.1	NTL9	NAC transcription factor-like 9
Gorai.004G125900	1.89687	2.85343e-07	Gorai.004G125900.1	AT5G24590.2	ANAC091,TIP	TCV-interacting protein
Gorai.007G048000	5.94696	2.53029e-11	Gorai.007G048000.1	AT2G18060.1	ANAC037,VND1	vascular related NAC-domain protein 1
Gorai.005G217400	6.53562	2.37951e-18	Gorai.005G217400.1	AT5G64530.1	ANAC104,XND1	xylem NAC domain 1
Gorai.013G063500	4.18244	1.36469e-06	Gorai.013G063500.1	AT5G64530.1	ANAC104,XND1	xylem NAC domain 1
DE SF07 vs PITH
Gorai Gene ID	logFC	FDR	Transcript	ATGene	Symbol	Description
Gorai.013G118000	4.1074	2.33126e-16	Gorai.013G118000.1	AT5G18270.2	ANAC087	Arabidopsis NAC domain containing protein 87
Gorai.007G267700	3.13305	1.97566e-15	Gorai.007G267700.1	AT5G18270.1	ANAC087	Arabidopsis NAC domain containing protein 87
Gorai.012G037600	6.00531	2.25007e-36	Gorai.012G037600.1	AT5G08790.1	anac081,ATAF2	NAC (No Apical Meristem) domain transcriptional regulator superfamily protein
Gorai.010G051900	5.09693	1.76029e-31	Gorai.010G051900.1	AT1G01720.1	ANAC002,ATAF1	NAC (No Apical Meristem) domain transcriptional regulator superfamily protein
Gorai.002G073700	4.53198	9.54594e-23	Gorai.002G073700.1	AT4G27410.2	ANAC072,RD26	NAC (No Apical Meristem) domain transcriptional regulator superfamily protein
Gorai.005G088800	3.12049	9.31505e-16	Gorai.005G088800.1	AT1G01720.1	ANAC002,ATAF1	NAC (No Apical Meristem) domain transcriptional regulator superfamily protein
Gorai.009G186000	-6.5494	6.2938e-07	Gorai.009G186000.1	AT1G76420.1	ANAC031,CUC3,NAC368	NAC (No Apical Meristem) domain transcriptional regulator superfamily protein
Gorai.007G114400	2.85685	6.30744e-06	Gorai.007G114400.1	AT1G33060.2	ANAC014,NAC014	NAC 014
Gorai.013G167100	6.84384	1.37314e-35	Gorai.013G167100.1	AT3G15510.1	ANAC056,ATNAC2,NAC2,NARS1	NAC domain containing protein 2
Gorai.009G170700	7.46995	6.9828e-34	Gorai.009G170700.1	AT3G15510.1	ANAC056,ATNAC2,NAC2,NARS1	NAC domain containing protein 2
Gorai.009G433100	6.55794	3.52366e-24	Gorai.009G433100.1	AT3G15510.1	ANAC056,ATNAC2,NAC2,NARS1	NAC domain containing protein 2
Gorai.009G354900	7.66995	2.2369e-37	Gorai.009G354900.1	AT1G56010.2	anac021,ANAC022,NAC1	NAC domain containing protein 1
Gorai.002G033100	4.70537	1.34087e-18	Gorai.002G033100.1	AT1G56010.2	anac021,ANAC022,NAC1	NAC domain containing protein 1
Gorai.009G166300	3.97369	1.01311e-13	Gorai.009G166300.1	AT1G28470.1	ANAC010,NAC010,SND3	NAC domain containing protein 10
Gorai.007G038100	3.64552	9.14615e-17	Gorai.007G038100.1	AT5G61430.1	ANAC100,ATNAC5,NAC100	NAC domain containing protein 100
Gorai.008G194400	2.19481	2.08383e-06	Gorai.008G194400.1	AT5G61430.1	ANAC100,ATNAC5,NAC100	NAC domain containing protein 100
Gorai.007G114500	2.3313	2.81609e-06	Gorai.007G114500.1	AT3G03200.1	anac045,NAC045	NAC domain containing protein 45
Gorai.011G234200	2.70699	2.15574e-12	Gorai.011G234200.1	AT3G10490.2	ANAC051,ANAC052,NAC052	NAC domain containing protein 52
Gorai.006G113000	6.38912	1.14815e-09	Gorai.006G113000.1	AT3G44350.2	anac061,NAC061	NAC domain containing protein 61
Gorai.001G122800	2.3826	5.52158e-07	Gorai.001G122800.1	AT3G44350.2	anac061,NAC061	NAC domain containing protein 61
Gorai.006G203800	5.31393	7.12209e-57	Gorai.006G203800.1	AT3G49530.1	ANAC062,NAC062,NTL6	NAC domain containing protein 62
Gorai.008G227800	4.0701	3.57807e-16	Gorai.008G227800.1	AT4G17980.1	anac071,NAC071	NAC domain containing protein 71
Gorai.010G157600	6.30511	5.18344e-28	Gorai.010G157600.1	AT4G28500.1	ANAC073,NAC073,SND2	NAC domain containing protein 73
Gorai.007G147300	5.99136	1.40651e-45	Gorai.007G147300.1	AT4G28530.1	anac074,NAC074	NAC domain containing protein 74
Gorai.001G254300	6.29938	7.10744e-38	Gorai.001G254300.1	AT4G28530.1	anac074,NAC074	NAC domain containing protein 74
Gorai.004G221300	5.33745	8.15706e-19	Gorai.004G221300.1	AT4G28530.1	anac074,NAC074	NAC domain containing protein 74
Gorai.012G125500	2.66628	3.68183e-14	Gorai.012G125500.1	AT5G13180.1	ANAC083,NAC083,VNI2	NAC domain containing protein 83
Gorai.005G195300	2.82383	1.00174e-11	Gorai.005G195300.1	AT5G13180.1	ANAC083,NAC083,VNI2	NAC domain containing protein 83
Gorai.011G087700	3.62914	3.13754e-09	Gorai.011G087700.1	AT5G13180.1	ANAC083,NAC083,VNI2	NAC domain containing protein 83
Gorai.007G017500	4.45928	7.72258e-36	Gorai.007G017500.1	AT4G35580.1	NTL9	NAC transcription factor-like 9
Gorai.001G231400	3.84046	1.85137e-15	Gorai.001G231400.1	AT5G24590.2	ANAC091,TIP	TCV-interacting protein
DE SF07 vs SF15
Gorai Gene ID	logFC	FDR	Transcript	ATGene	Symbol	Description
Gorai.003G077700	3.09736	5.61881e-20	Gorai.003G077700.1	AT2G46770.1	ANAC043,EMB2301,NST1	NAC (No Apical Meristem) domain transcriptional regulator superfamily protein
Gorai.008G259700	3.02989	1.84833e-16	Gorai.008G259700.1	AT2G46770.1	ANAC043,EMB2301,NST1	NAC (No Apical Meristem) domain transcriptional regulator superfamily protein
Gorai.002G073800	1.13906	2.98568e-05	Gorai.002G073800.1	AT3G15510.1	ANAC056,ATNAC2,NAC2,NARS1	NAC domain containing protein 2
Gorai.009G166300	3.35936	4.9972e-09	Gorai.009G166300.1	AT1G28470.1	ANAC010,NAC010,SND3	NAC domain containing protein 10
Gorai.007G114500	2.10304	2.38587e-09	Gorai.007G114500.1	AT3G03200.1	anac045,NAC045	NAC domain containing protein 45
DE SF07 vs SF25
Gorai Gene ID	logFC	FDR	Transcript	ATGene	Symbol	Description
Gorai.008G130300	7.11303	1.36806e-35	Gorai.008G130300.1	AT2G46770.1	ANAC043,EMB2301,NST1	NAC (No Apical Meristem) domain transcriptional regulator superfamily protein
Gorai.008G259700	4.34637	2.88518e-24	Gorai.008G259700.1	AT2G46770.1	ANAC043,EMB2301,NST1	NAC (No Apical Meristem) domain transcriptional regulator superfamily protein
Gorai.007G112500	6.91702	2.11975e-13	Gorai.007G112500.1	AT2G46770.1	ANAC043,EMB2301,NST1	NAC (No Apical Meristem) domain transcriptional regulator superfamily protein
Gorai.003G077700	2.65909	4.49083e-09	Gorai.003G077700.1	AT2G46770.1	ANAC043,EMB2301,NST1	NAC (No Apical Meristem) domain transcriptional regulator superfamily protein
Gorai.009G186000	-5.03989	9.76066e-07	Gorai.009G186000.1	AT1G76420.1	ANAC031,CUC3,NAC368	NAC (No Apical Meristem) domain transcriptional regulator superfamily protein
Gorai.009G433100	6.28288	3.6904e-40	Gorai.009G433100.1	AT3G15510.1	ANAC056,ATNAC2,NAC2,NARS1	NAC domain containing protein 2
Gorai.013G167100	4.9848	8.89202e-15	Gorai.013G167100.1	AT3G15510.1	ANAC056,ATNAC2,NAC2,NARS1	NAC domain containing protein 2
Gorai.009G166300	7.00009	1.51397e-42	Gorai.009G166300.1	AT1G28470.1	ANAC010,NAC010,SND3	NAC domain containing protein 10
Gorai.007G038100	4.38767	1.90727e-21	Gorai.007G038100.1	AT5G61430.1	ANAC100,ATNAC5,NAC100	NAC domain containing protein 100
Gorai.009G309000	1.45125	6.77252e-06	Gorai.009G309000.1	AT5G04410.1	anac078,NAC2	NAC domain containing protein 2
Gorai.008G155200	7.10583	1.599e-27	Gorai.008G155200.1	AT4G28500.1	ANAC073,NAC073,SND2	NAC domain containing protein 73
Gorai.010G157600	6.42761	1.37537e-24	Gorai.010G157600.1	AT4G28500.1	ANAC073,NAC073,SND2	NAC domain containing protein 73
Gorai.009G028900	5.59308	2.79712e-19	Gorai.009G028900.1	AT4G29230.1	anac075,NAC075	NAC domain containing protein 75
Gorai.004G186700	4.29749	1.8558e-06	Gorai.004G186700.1	AT5G46590.1	anac096,NAC096	NAC domain containing protein 96
DE SF15 vs SF25
Gorai Gene ID	logFC	FDR	Transcript	ATGene	Symbol	Description
Gorai.008G130300	7.27856	8.26345e-44	Gorai.008G130300.1	AT2G46770.1	ANAC043,EMB2301,NST1	NAC (No Apical Meristem) domain transcriptional regulator superfamily protein
Gorai.007G112500	5.21772	4.62293e-13	Gorai.007G112500.1	AT2G46770.1	ANAC043,EMB2301,NST1	NAC (No Apical Meristem) domain transcriptional regulator superfamily protein
Gorai.008G259700	1.28854	1.68354e-05	Gorai.008G259700.1	AT2G46770.1	ANAC043,EMB2301,NST1	NAC (No Apical Meristem) domain transcriptional regulator superfamily protein
Gorai.009G433100	3.8573	6.19446e-36	Gorai.009G433100.1	AT3G15510.1	ANAC056,ATNAC2,NAC2,NARS1	NAC domain containing protein 2
Gorai.013G167100	3.33054	3.1314e-11	Gorai.013G167100.1	AT3G15510.1	ANAC056,ATNAC2,NAC2,NARS1	NAC domain containing protein 2
Gorai.009G166300	3.60932	1.39878e-31	Gorai.009G166300.1	AT1G28470.1	ANAC010,NAC010,SND3	NAC domain containing protein 10
Gorai.007G038100	2.52605	5.18811e-14	Gorai.007G038100.1	AT5G61430.1	ANAC100,ATNAC5,NAC100	NAC domain containing protein 100
Gorai.007G114500	-2.54321	9.00884e-11	Gorai.007G114500.1	AT3G03200.1	anac045,NAC045	NAC domain containing protein 45
Gorai.008G155200	5.53526	1.7767e-30	Gorai.008G155200.1	AT4G28500.1	ANAC073,NAC073,SND2	NAC domain containing protein 73
Gorai.010G157600	3.19361	2.18146e-17	Gorai.010G157600.1	AT4G28500.1	ANAC073,NAC073,SND2	NAC domain containing protein 73
Gorai.009G028900	5.86307	3.23691e-21	Gorai.009G028900.1	AT4G29230.1	anac075,NAC075	NAC domain containing protein 75
DE stem vs fibre
Gorai Gene ID	logFC	FDR	Transcript	ATGene	Symbol	Description
Gorai.013G118000	-3.68814	2.41504e-12	Gorai.013G118000.1	AT5G18270.2	ANAC087	Arabidopsis NAC domain containing protein 87
Gorai.007G267700	-2.22759	5.11806e-08	Gorai.007G267700.1	AT5G18270.1	ANAC087	Arabidopsis NAC domain containing protein 87
Gorai.010G051900	-5.53528	1.6911e-42	Gorai.010G051900.1	AT1G01720.1	ANAC002,ATAF1	NAC (No Apical Meristem) domain transcriptional regulator superfamily protein
Gorai.012G037600	-7.79133	1.69055e-37	Gorai.012G037600.1	AT5G08790.1	anac081,ATAF2	NAC (No Apical Meristem) domain transcriptional regulator superfamily protein
Gorai.005G088800	-3.24962	3.87232e-18	Gorai.005G088800.1	AT1G01720.1	ANAC002,ATAF1	NAC (No Apical Meristem) domain transcriptional regulator superfamily protein
Gorai.002G073700	-2.85611	1.25347e-06	Gorai.002G073700.1	AT4G27410.2	ANAC072,RD26	NAC (No Apical Meristem) domain transcriptional regulator superfamily protein
Gorai.005G013300	-3.7299	3.78778e-09	Gorai.005G013300.1	AT1G33060.1	ANAC014,NAC014	NAC 014
Gorai.009G170700	-6.11638	5.97076e-18	Gorai.009G170700.1	AT3G15510.1	ANAC056,ATNAC2,NAC2,NARS1	NAC domain containing protein 2
Gorai.009G354900	-4.45933	4.81532e-16	Gorai.009G354900.1	AT1G56010.2	anac021,ANAC022,NAC1	NAC domain containing protein 1
Gorai.009G204700	-3.46828	1.27447e-13	Gorai.009G204700.1	AT1G65910.1	anac028,NAC028	NAC domain containing protein 28
Gorai.002G001900	-4.4318	3.16415e-08	Gorai.002G001900.1	AT2G17040.1	anac036,NAC036	NAC domain containing protein 36
Gorai.008G038800	-2.2423	4.99838e-08	Gorai.008G038800.1	AT2G17040.1	anac036,NAC036	NAC domain containing protein 36
Gorai.011G234200	-1.7272	3.2257e-07	Gorai.011G234200.1	AT3G10490.2	ANAC051,ANAC052,NAC052	NAC domain containing protein 52
Gorai.010G012000	-2.3744	3.77261e-09	Gorai.010G012000.1	AT3G10500.1	anac053,NAC053	NAC domain containing protein 53
Gorai.006G113000	-8.33087	3.95991e-22	Gorai.006G113000.1	AT3G44350.2	anac061,NAC061	NAC domain containing protein 61
Gorai.001G122800	-2.83798	4.78771e-15	Gorai.001G122800.1	AT3G44350.2	anac061,NAC061	NAC domain containing protein 61
Gorai.006G203800	-5.2072	5.35861e-64	Gorai.006G203800.1	AT3G49530.1	ANAC062,NAC062,NTL6	NAC domain containing protein 62
Gorai.008G227800	-4.8271	1.38704e-29	Gorai.008G227800.1	AT4G17980.1	anac071,NAC071	NAC domain containing protein 71
Gorai.003G180600	-7.26179	3.44883e-13	Gorai.003G180600.1	AT4G17980.1	anac071,NAC071	NAC domain containing protein 71
Gorai.001G254300	-5.01133	1.06538e-17	Gorai.001G254300.1	AT4G28530.1	anac074,NAC074	NAC domain containing protein 74
Gorai.007G147300	-5.77749	4.22714e-16	Gorai.007G147300.1	AT4G28530.1	anac074,NAC074	NAC domain containing protein 74
Gorai.001G178800	-3.66484	3.15036e-12	Gorai.001G178800.1	AT4G28530.1	anac074,NAC074	NAC domain containing protein 74
Gorai.004G221300	-4.88614	3.74388e-06	Gorai.004G221300.1	AT4G28530.1	anac074,NAC074	NAC domain containing protein 74
Gorai.005G195300	-3.19077	3.45924e-23	Gorai.005G195300.1	AT5G13180.1	ANAC083,NAC083,VNI2	NAC domain containing protein 83
Gorai.012G125500	-2.31067	7.95027e-13	Gorai.012G125500.1	AT5G13180.1	ANAC083,NAC083,VNI2	NAC domain containing protein 83
Gorai.012G083700	-5.20573	1.20325e-12	Gorai.012G083700.1	AT5G13180.1	ANAC083,NAC083,VNI2	NAC domain containing protein 83
Gorai.001G274500	-3.41211	5.8872e-09	Gorai.001G274500.1	AT5G13180.1	ANAC083,NAC083,VNI2	NAC domain containing protein 83
Gorai.011G087700	-2.57934	1.08699e-06	Gorai.011G087700.1	AT5G13180.1	ANAC083,NAC083,VNI2	NAC domain containing protein 83
Gorai.007G017500	-4.38084	4.24677e-45	Gorai.007G017500.1	AT4G35580.1	NTL9	NAC transcription factor-like 9
Gorai.001G150000	-1.56336	1.30463e-06	Gorai.001G150000.1	AT4G35580.1	NTL9	NAC transcription factor-like 9
Gorai.007G048000	-4.86675	1.39287e-07	Gorai.007G048000.1	AT2G18060.1	ANAC037,VND1	vascular related NAC-domain protein 1
Gorai.005G217400	-6.20554	7.1127e-17	Gorai.005G217400.1	AT5G64530.1	ANAC104,XND1	xylem NAC domain 1
Gorai.013G063500	-4.42138	1.89564e-06	Gorai.013G063500.1	AT5G64530.1	ANAC104,XND1	xylem NAC domain 1

## Sheet: BEL1-like
BEL1-like
DE XYLM vs PITH
Gorai Gene ID	logFC	FDR	Transcript	ATGene	Symbol	Description
Gorai.006G115600	2.23382	4.67267e-20	Gorai.006G115600.1	AT2G35940.1	BLH1,EDA29	BEL1-like homeodomain 1
Gorai.009G082700	1.5911	1.28919e-06	Gorai.009G082700.1	AT2G35940.1	BLH1,EDA29	BEL1-like homeodomain 1
Gorai.003G018100	-1.94271	3.204e-09	Gorai.003G018100.1	AT4G36870.1	BLH2,SAW1	BEL1-like homeodomain 2
DE SF15 vs XYLM
Gorai Gene ID	logFC	FDR	Transcript	ATGene	Symbol	Description
Gorai.002G234900	3.11301	6.26434e-56	Gorai.002G234900.1	AT2G35940.1	BLH1,EDA29	BEL1-like homeodomain 1
Gorai.006G149100	2.30557	4.55535e-29	Gorai.006G149100.1	AT2G35940.1	BLH1,EDA29	BEL1-like homeodomain 1
Gorai.006G115600	2.96388	1.46251e-28	Gorai.006G115600.1	AT2G35940.1	BLH1,EDA29	BEL1-like homeodomain 1
Gorai.009G082700	3.43641	5.82928e-19	Gorai.009G082700.1	AT2G35940.1	BLH1,EDA29	BEL1-like homeodomain 1
Gorai.009G396900	1.24584	1.35601e-11	Gorai.009G396900.1	AT2G35940.1	BLH1,EDA29	BEL1-like homeodomain 1
Gorai.001G125400	1.49674	8.52226e-10	Gorai.001G125400.1	AT2G35940.1	BLH1,EDA29	BEL1-like homeodomain 1
Gorai.007G207200	5.33498	1.44661e-57	Gorai.007G207200.1	AT4G36870.1	BLH2,SAW1	BEL1-like homeodomain 2
Gorai.003G018100	6.04657	5.87043e-37	Gorai.003G018100.1	AT4G36870.1	BLH2,SAW1	BEL1-like homeodomain 2
Gorai.008G070800	6.45963	2.04714e-24	Gorai.008G070800.1	AT4G36870.1	BLH2,SAW1	BEL1-like homeodomain 2
Gorai.005G246400	3.82185	1.97438e-32	Gorai.005G246400.1	AT4G34610.1	BLH6	BEL1-like homeodomain 6
Gorai.008G031100	2.43488	1.44091e-19	Gorai.008G031100.1	AT4G34610.1	BLH6	BEL1-like homeodomain 6
Gorai.010G007800	2.7673	3.43171e-14	Gorai.010G007800.1	AT2G16400.1	BLH7	BEL1-like homeodomain 7
Gorai.009G109300	6.25877	4.9755e-19	Gorai.009G109300.1	AT2G27990.1	BLH8,PNF	BEL1-like homeodomain 8
DE SF25 vs XYLM
Gorai Gene ID	logFC	FDR	Transcript	ATGene	Symbol	Description
Gorai.001G125400	2.52691	1.00077e-14	Gorai.001G125400.1	AT2G35940.1	BLH1,EDA29	BEL1-like homeodomain 1
Gorai.002G234900	2.20852	1.90548e-13	Gorai.002G234900.1	AT2G35940.1	BLH1,EDA29	BEL1-like homeodomain 1
Gorai.006G115600	2.16533	5.54926e-12	Gorai.006G115600.1	AT2G35940.1	BLH1,EDA29	BEL1-like homeodomain 1
Gorai.006G149100	1.4446	3.87386e-07	Gorai.006G149100.1	AT2G35940.1	BLH1,EDA29	BEL1-like homeodomain 1
Gorai.009G082700	1.77921	2.24987e-06	Gorai.009G082700.1	AT2G35940.1	BLH1,EDA29	BEL1-like homeodomain 1
Gorai.005G246400	2.46169	3.13138e-11	Gorai.005G246400.1	AT4G34610.1	BLH6	BEL1-like homeodomain 6
Gorai.013G034600	-1.25427	5.65468e-07	Gorai.013G034600.1	AT4G34610.1	BLH6	BEL1-like homeodomain 6
DE SF07 vs PITH
Gorai Gene ID	logFC	FDR	Transcript	ATGene	Symbol	Description
Gorai.006G115600	7.22003	5.52149e-60	Gorai.006G115600.1	AT2G35940.1	BLH1,EDA29	BEL1-like homeodomain 1
Gorai.009G082700	7.15944	4.73753e-43	Gorai.009G082700.1	AT2G35940.1	BLH1,EDA29	BEL1-like homeodomain 1
Gorai.006G149100	4.60438	2.7657e-36	Gorai.006G149100.1	AT2G35940.1	BLH1,EDA29	BEL1-like homeodomain 1
Gorai.002G234900	5.15927	1.82139e-32	Gorai.002G234900.1	AT2G35940.1	BLH1,EDA29	BEL1-like homeodomain 1
Gorai.001G125400	4.5781	3.71388e-29	Gorai.001G125400.1	AT2G35940.1	BLH1,EDA29	BEL1-like homeodomain 1
Gorai.009G396900	3.40115	2.93368e-23	Gorai.009G396900.1	AT2G35940.1	BLH1,EDA29	BEL1-like homeodomain 1
Gorai.007G207200	6.61923	2.58857e-31	Gorai.007G207200.1	AT4G36870.1	BLH2,SAW1	BEL1-like homeodomain 2
Gorai.008G070800	6.62738	8.04043e-21	Gorai.008G070800.1	AT4G36870.1	BLH2,SAW1	BEL1-like homeodomain 2
Gorai.003G018100	3.90491	3.03432e-08	Gorai.003G018100.1	AT4G36870.1	BLH2,SAW1	BEL1-like homeodomain 2
Gorai.013G034600	2.7885	1.17536e-15	Gorai.013G034600.1	AT4G34610.1	BLH6	BEL1-like homeodomain 6
Gorai.005G246400	2.30063	2.84412e-08	Gorai.005G246400.1	AT4G34610.1	BLH6	BEL1-like homeodomain 6
Gorai.008G031100	2.02945	1.0335e-07	Gorai.008G031100.1	AT4G34610.1	BLH6	BEL1-like homeodomain 6
Gorai.010G007800	4.17035	1.19325e-16	Gorai.010G007800.1	AT2G16400.1	BLH7	BEL1-like homeodomain 7
Gorai.009G109300	7.14855	8.97573e-20	Gorai.009G109300.1	AT2G27990.1	BLH8,PNF	BEL1-like homeodomain 8
DE SF07 vs SF15
Gorai Gene ID	logFC	FDR	Transcript	ATGene	Symbol	Description
Gorai.001G125400	3.03293	3.63102e-13	Gorai.001G125400.1	AT2G35940.1	BLH1,EDA29	BEL1-like homeodomain 1
Gorai.009G396900	1.74848	2.11619e-09	Gorai.009G396900.1	AT2G35940.1	BLH1,EDA29	BEL1-like homeodomain 1
Gorai.006G149100	1.74183	7.36107e-08	Gorai.006G149100.1	AT2G35940.1	BLH1,EDA29	BEL1-like homeodomain 1
Gorai.013G034600	1.77602	4.48316e-09	Gorai.013G034600.1	AT4G34610.1	BLH6	BEL1-like homeodomain 6
DE SF07 vs SF25
Gorai Gene ID	logFC	FDR	Transcript	ATGene	Symbol	Description
Gorai.009G396900	2.47631	1.36112e-13	Gorai.009G396900.1	AT2G35940.1	BLH1,EDA29	BEL1-like homeodomain 1
Gorai.006G149100	2.63442	1.8172e-11	Gorai.006G149100.1	AT2G35940.1	BLH1,EDA29	BEL1-like homeodomain 1
Gorai.002G234900	2.50203	1.35795e-07	Gorai.002G234900.1	AT2G35940.1	BLH1,EDA29	BEL1-like homeodomain 1
Gorai.009G082700	3.79453	2.57403e-07	Gorai.009G082700.1	AT2G35940.1	BLH1,EDA29	BEL1-like homeodomain 1
Gorai.006G115600	2.84014	4.00552e-07	Gorai.006G115600.1	AT2G35940.1	BLH1,EDA29	BEL1-like homeodomain 1
Gorai.007G207200	7.07804	2.16347e-38	Gorai.007G207200.1	AT4G36870.1	BLH2,SAW1	BEL1-like homeodomain 2
Gorai.008G070800	7.16637	7.15637e-25	Gorai.008G070800.1	AT4G36870.1	BLH2,SAW1	BEL1-like homeodomain 2
Gorai.003G018100	4.9705	1.2688e-18	Gorai.003G018100.1	AT4G36870.1	BLH2,SAW1	BEL1-like homeodomain 2
Gorai.013G034600	3.43552	2.5606e-22	Gorai.013G034600.1	AT4G34610.1	BLH6	BEL1-like homeodomain 6
Gorai.010G007800	2.95541	5.3416e-08	Gorai.010G007800.1	AT2G16400.1	BLH7	BEL1-like homeodomain 7
DE SF15 vs SF25
Gorai Gene ID	logFC	FDR	Transcript	ATGene	Symbol	Description
Gorai.007G207200	4.92363	2.90904e-40	Gorai.007G207200.1	AT4G36870.1	BLH2,SAW1	BEL1-like homeodomain 2
Gorai.008G070800	6.93225	1.64809e-28	Gorai.008G070800.1	AT4G36870.1	BLH2,SAW1	BEL1-like homeodomain 2
Gorai.003G018100	5.12205	8.53091e-18	Gorai.003G018100.1	AT4G36870.1	BLH2,SAW1	BEL1-like homeodomain 2
Gorai.013G034600	1.62179	4.82099e-11	Gorai.013G034600.1	AT4G34610.1	BLH6	BEL1-like homeodomain 6
Gorai.010G007800	2.27599	2.02583e-06	Gorai.010G007800.1	AT2G16400.1	BLH7	BEL1-like homeodomain 7
DE stem vs fibre
Gorai Gene ID	logFC	FDR	Transcript	ATGene	Symbol	Description
Gorai.006G115600	-4.29466	1.68779e-12	Gorai.006G115600.1	AT2G35940.1	BLH1,EDA29	BEL1-like homeodomain 1
Gorai.002G234900	-3.21357	1.59688e-10	Gorai.002G234900.1	AT2G35940.1	BLH1,EDA29	BEL1-like homeodomain 1
Gorai.009G082700	-3.77463	3.42528e-10	Gorai.009G082700.1	AT2G35940.1	BLH1,EDA29	BEL1-like homeodomain 1
Gorai.001G125400	-2.38931	1.77705e-07	Gorai.001G125400.1	AT2G35940.1	BLH1,EDA29	BEL1-like homeodomain 1
Gorai.006G149100	-2.47499	1.88221e-07	Gorai.006G149100.1	AT2G35940.1	BLH1,EDA29	BEL1-like homeodomain 1
Gorai.005G246400	-2.72566	9.35205e-11	Gorai.005G246400.1	AT4G34610.1	BLH6	BEL1-like homeodomain 6
Gorai.009G109300	-3.19925	1.08523e-06	Gorai.009G109300.1	AT2G27990.1	BLH8,PNF	BEL1-like homeodomain 8

## Sheet: KNOTTED
KNOTTED-related
DE XYLM vs PITH
Gorai Gene ID	logFC	FDR	Transcript	ATGene	Symbol	Description
Gorai.004G236400	2.23045	4.14883e-07	Gorai.004G236400.1	AT1G23380.1	KNAT6,KNAT6L,KNAT6S	KNOTTED1-like homeobox gene 6
Gorai.007G306500	3.05351	2.1497e-19	Gorai.007G306500.1	AT1G70510.1	ATK1,KNAT2	KNOTTED-like from Arabidopsis thaliana 2
Gorai.008G242800	-1.88433	1.40808e-08	Gorai.008G242800.1	AT1G62990.1	IXR11,KNAT7	KNOTTED-like homeobox of Arabidopsis thaliana 7
Gorai.003G163800	-1.87935	2.92794e-08	Gorai.003G163800.1	AT1G62990.1	IXR11,KNAT7	KNOTTED-like homeobox of Arabidopsis thaliana 7
DE SF15 vs XYLM
Gorai Gene ID	logFC	FDR	Transcript	ATGene	Symbol	Description
Gorai.010G117100	3.99524	1.61643e-32	Gorai.010G117100.1	AT5G25220.1	KNAT3	KNOTTED1-like homeobox gene 3
Gorai.001G035700	2.11704	1.13491e-10	Gorai.001G035700.1	AT5G25220.1	KNAT3	KNOTTED1-like homeobox gene 3
Gorai.013G129400	5.59886	3.54006e-38	Gorai.013G129400.1	AT1G23380.1	KNAT6,KNAT6L,KNAT6S	KNOTTED1-like homeobox gene 6
Gorai.005G180500	4.28784	3.35811e-13	Gorai.005G180500.1	AT1G23380.1	KNAT6,KNAT6L,KNAT6S	KNOTTED1-like homeobox gene 6
Gorai.009G336900	6.34271	1.75465e-09	Gorai.009G336900.1	AT1G23380.1	KNAT6,KNAT6L,KNAT6S	KNOTTED1-like homeobox gene 6
Gorai.008G296800	5.26829	2.28587e-08	Gorai.008G296800.1	AT1G23380.1	KNAT6,KNAT6L,KNAT6S	KNOTTED1-like homeobox gene 6
Gorai.009G223200	7.9343	6.21888e-85	Gorai.009G223200.1	AT4G08150.1	BP,BP1,KNAT1	KNOTTED-like from Arabidopsis thaliana
Gorai.010G029000	10.7513	2.50875e-80	Gorai.010G029000.1	AT4G08150.1	BP,BP1,KNAT1	KNOTTED-like from Arabidopsis thaliana
Gorai.008G242800	1.73769	5.31786e-11	Gorai.008G242800.1	AT1G62990.1	IXR11,KNAT7	KNOTTED-like homeobox of Arabidopsis thaliana 7
DE SF25 vs XYLM
Gorai Gene ID	logFC	FDR	Transcript	ATGene	Symbol	Description
Gorai.010G117100	4.29429	1.51811e-25	Gorai.010G117100.1	AT5G25220.1	KNAT3	KNOTTED1-like homeobox gene 3
Gorai.001G035700	2.36686	1.09082e-09	Gorai.001G035700.1	AT5G25220.1	KNAT3	KNOTTED1-like homeobox gene 3
Gorai.013G129400	5.54345	1.64624e-27	Gorai.013G129400.1	AT1G23380.1	KNAT6,KNAT6L,KNAT6S	KNOTTED1-like homeobox gene 6
Gorai.005G180500	5.08539	1.89817e-12	Gorai.005G180500.1	AT1G23380.1	KNAT6,KNAT6L,KNAT6S	KNOTTED1-like homeobox gene 6
Gorai.009G336900	6.00503	1.65471e-08	Gorai.009G336900.1	AT1G23380.1	KNAT6,KNAT6L,KNAT6S	KNOTTED1-like homeobox gene 6
Gorai.008G296800	5.43805	2.0653e-07	Gorai.008G296800.1	AT1G23380.1	KNAT6,KNAT6L,KNAT6S	KNOTTED1-like homeobox gene 6
Gorai.010G029000	10.0511	4.61681e-58	Gorai.010G029000.1	AT4G08150.1	BP,BP1,KNAT1	KNOTTED-like from Arabidopsis thaliana
Gorai.009G223200	6.96693	7.51012e-54	Gorai.009G223200.1	AT4G08150.1	BP,BP1,KNAT1	KNOTTED-like from Arabidopsis thaliana
Gorai.004G206600	-1.80013	4.45335e-15	Gorai.004G206600.1	AT1G62990.1	IXR11,KNAT7	KNOTTED-like homeobox of Arabidopsis thaliana 7
DE SF07 vs PITH
Gorai Gene ID	logFC	FDR	Transcript	ATGene	Symbol	Description
Gorai.010G117100	3.95943	7.33537e-22	Gorai.010G117100.1	AT5G25220.1	KNAT3	KNOTTED1-like homeobox gene 3
Gorai.001G035700	2.25242	1.8715e-08	Gorai.001G035700.1	AT5G25220.1	KNAT3	KNOTTED1-like homeobox gene 3
Gorai.013G129400	5.99996	1.76232e-26	Gorai.013G129400.1	AT1G23380.1	KNAT6,KNAT6L,KNAT6S	KNOTTED1-like homeobox gene 6
Gorai.009G336900	7.27196	6.62527e-21	Gorai.009G336900.1	AT1G23380.1	KNAT6,KNAT6L,KNAT6S	KNOTTED1-like homeobox gene 6
Gorai.005G180500	3.89455	3.18667e-14	Gorai.005G180500.1	AT1G23380.1	KNAT6,KNAT6L,KNAT6S	KNOTTED1-like homeobox gene 6
Gorai.004G236400	3.76988	4.91259e-11	Gorai.004G236400.1	AT1G23380.1	KNAT6,KNAT6L,KNAT6S	KNOTTED1-like homeobox gene 6
Gorai.008G296800	5.35754	1.48608e-07	Gorai.008G296800.1	AT1G23380.1	KNAT6,KNAT6L,KNAT6S	KNOTTED1-like homeobox gene 6
Gorai.009G223200	10.1939	7.81434e-61	Gorai.009G223200.1	AT4G08150.1	BP,BP1,KNAT1	KNOTTED-like from Arabidopsis thaliana
Gorai.010G029000	9.72717	7.62622e-51	Gorai.010G029000.1	AT4G08150.1	BP,BP1,KNAT1	KNOTTED-like from Arabidopsis thaliana
Gorai.005G098100	5.47813	1.60708e-08	Gorai.005G098100.1	AT4G08150.1	BP,BP1,KNAT1	KNOTTED-like from Arabidopsis thaliana
Gorai.007G306500	6.40717	1.08469e-25	Gorai.007G306500.1	AT1G70510.1	ATK1,KNAT2	KNOTTED-like from Arabidopsis thaliana 2
Gorai.010G056100	1.02822	0.00430978	Gorai.010G056100.1	AT5G11060.1	KNAT4	KNOTTED1-like homeobox gene 4
DE SF07 vs SF15
Gorai Gene ID	logFC	FDR	Transcript	ATGene	Symbol	Description
Gorai.004G206600	1.31998	4.61689e-07	Gorai.004G206600.1	AT1G62990.1	IXR11,KNAT7	KNOTTED-like homeobox of Arabidopsis thaliana 7
DE SF07 vs SF25
Gorai Gene ID	logFC	FDR	Transcript	ATGene	Symbol	Description
Gorai.004G206600	2.47424	1.13852e-16	Gorai.004G206600.1	AT1G62990.1	IXR11,KNAT7	KNOTTED-like homeobox of Arabidopsis thaliana 7
Gorai.003G163800	2.32391	6.42328e-07	Gorai.003G163800.1	AT1G62990.1	IXR11,KNAT7	KNOTTED-like homeobox of Arabidopsis thaliana 7
DE SF15 vs SF25
Gorai Gene ID	logFC	FDR	Transcript	ATGene	Symbol	Description
Gorai.004G206600	1.12969	8.77598e-08	Gorai.004G206600.1	AT1G62990.1	IXR11,KNAT7	KNOTTED-like homeobox of Arabidopsis thaliana 7
DE stem vs fibre
Gorai Gene ID	logFC	FDR	Transcript	ATGene	Symbol	Description
Gorai.010G117100	-4.0523	7.74886e-34	Gorai.010G117100.1	AT5G25220.1	KNAT3	KNOTTED1-like homeobox gene 3
Gorai.001G035700	-2.28801	3.41713e-10	Gorai.001G035700.1	AT5G25220.1	KNAT3	KNOTTED1-like homeobox gene 3
Gorai.013G129400	-5.6874	2.14841e-44	Gorai.013G129400.1	AT1G23380.1	KNAT6,KNAT6L,KNAT6S	KNOTTED1-like homeobox gene 6
Gorai.005G180500	-4.21781	9.58068e-23	Gorai.005G180500.1	AT1G23380.1	KNAT6,KNAT6L,KNAT6S	KNOTTED1-like homeobox gene 6
Gorai.009G336900	-6.71881	7.69366e-21	Gorai.009G336900.1	AT1G23380.1	KNAT6,KNAT6L,KNAT6S	KNOTTED1-like homeobox gene 6
Gorai.008G296800	-5.31552	4.98166e-17	Gorai.008G296800.1	AT1G23380.1	KNAT6,KNAT6L,KNAT6S	KNOTTED1-like homeobox gene 6
Gorai.004G236400	-2.86061	4.87013e-06	Gorai.004G236400.1	AT1G23380.1	KNAT6,KNAT6L,KNAT6S	KNOTTED1-like homeobox gene 6
Gorai.009G223200	-8.12673	1.35753e-62	Gorai.009G223200.1	AT4G08150.1	BP,BP1,KNAT1	KNOTTED-like from Arabidopsis thaliana
Gorai.010G029000	-10.1584	7.03531e-59	Gorai.010G029000.1	AT4G08150.1	BP,BP1,KNAT1	KNOTTED-like from Arabidopsis thaliana
Gorai.005G098100	-4.63939	5.38093e-12	Gorai.005G098100.1	AT4G08150.1	BP,BP1,KNAT1	KNOTTED-like from Arabidopsis thaliana
Gorai.007G306500	-5.42055	2.3476e-11	Gorai.007G306500.1	AT1G70510.1	ATK1,KNAT2	KNOTTED-like from Arabidopsis thaliana 2

## Sheet: bZIP
bZIP-related
DE XYLM vs PITH
Gorai Gene ID	logFC	FDR	Transcript	ATGene	Symbol	Description
Gorai.001G251000	-4.58799	3.1789e-15	Gorai.001G251000.1	AT3G30530.1	ATBZIP42,bZIP42	basic leucine-zipper 42
Gorai.005G245700	-2.03579	1.90486e-11	Gorai.005G245700.1	AT1G75390.1	AtbZIP44,bZIP44	basic leucine-zipper 44
Gorai.005G148600	-4.3472	1.06486e-15	Gorai.005G148600.1	AT1G13600.1	AtbZIP58,bZIP58	basic leucine-zipper 58
Gorai.004G274100	-3.48788	1.21579e-07	Gorai.004G274100.1	AT5G11260.1	HY5,TED 5	Basic-leucine zipper (bZIP) transcription factor family protein
Gorai.007G243200	-4.377	9.08287e-24	Gorai.007G243200.1	AT5G65210.1	TGA1	bZIP transcription factor family protein
DE SF15 vs XYLM
Gorai Gene ID	logFC	FDR	Transcript	ATGene	Symbol	Description
Gorai.013G172500	-7.76378	3.93008e-41	Gorai.013G172500.1	AT3G58120.1	ATBZIP61,BZIP61	Basic-leucine zipper (bZIP) transcription factor family protein
Gorai.008G200600	-6.65456	1.63903e-14	Gorai.008G200600.1	AT5G60830.1	AtbZIP70,bZIP70	basic leucine-zipper 70
Gorai.002G064900	-5.39774	1.1203e-06	Gorai.002G064900.1	AT3G58120.1	ATBZIP61,BZIP61	Basic-leucine zipper (bZIP) transcription factor family protein
Gorai.002G126500	-3.51954	3.22604e-32	Gorai.002G126500.1	AT1G75390.1	AtbZIP44,bZIP44	basic leucine-zipper 44
Gorai.012G014500	-2.26294	2.54528e-08	Gorai.012G014500.1	AT2G40620.1		Basic-leucine zipper (bZIP) transcription factor family protein
Gorai.013G000800	1.24986	3.11135e-08	Gorai.013G000800.1	AT2G40950.1	BZIP17	Basic-leucine zipper (bZIP) transcription factor family protein
Gorai.002G207000	1.39632	1.8332e-08	Gorai.002G207000.1	AT5G44080.1		Basic-leucine zipper (bZIP) transcription factor family protein
Gorai.005G245700	1.80446	2.22983e-17	Gorai.005G245700.1	AT1G75390.1	AtbZIP44,bZIP44	basic leucine-zipper 44
Gorai.002G219800	3.0273	1.90582e-15	Gorai.002G219800.1	AT1G77920.1		bZIP transcription factor family protein
Gorai.010G045700	3.08398	3.23399e-29	Gorai.010G045700.1	AT1G77920.1		bZIP transcription factor family protein
Gorai.004G246700	3.20316	7.35044e-08	Gorai.004G246700.1	AT5G28770.2	AtbZIP63,BZO2H3	bZIP transcription factor family protein
Gorai.001G205800	3.25754	7.59314e-09	Gorai.001G205800.1	AT3G30530.1	ATBZIP42,bZIP42	basic leucine-zipper 42
Gorai.009G199300	3.66583	4.76691e-51	Gorai.009G199300.1	AT1G75390.1	AtbZIP44,bZIP44	basic leucine-zipper 44
Gorai.007G200600	4.63435	1.35146e-09	Gorai.007G200600.1	AT2G18160.1	ATBZIP2,bZIP2,GBF5	basic leucine-zipper 2
Gorai.001G251000	6.21831	1.00709e-20	Gorai.001G251000.1	AT3G30530.1	ATBZIP42,bZIP42	basic leucine-zipper 42
Gorai.005G148600	6.54494	1.42286e-21	Gorai.005G148600.1	AT1G13600.1	AtbZIP58,bZIP58	basic leucine-zipper 58
Gorai.006G111800	6.73243	1.38489e-49	Gorai.006G111800.1	AT1G08320.1	bZIP21,TGA9	bZIP transcription factor family protein
Gorai.009G192500	7.10879	4.60849e-15	Gorai.009G192500.1	AT4G35900.1	atbzip14,FD,FD-1	Basic-leucine zipper (bZIP) transcription factor family protein
Gorai.007G243200	7.41211	1.55581e-40	Gorai.007G243200.1	AT5G65210.1	TGA1	bZIP transcription factor family protein
DE SF25 vs XYLM
Gorai Gene ID	logFC	FDR	Transcript	ATGene	Symbol	Description
Gorai.001G251000	6.24197	7.01581e-17	Gorai.001G251000.1	AT3G30530.1	ATBZIP42,bZIP42	basic leucine-zipper 42
Gorai.009G199300	3.32198	1.3907e-28	Gorai.009G199300.1	AT1G75390.1	AtbZIP44,bZIP44	basic leucine-zipper 44
Gorai.002G126500	-4.05834	2.47393e-31	Gorai.002G126500.1	AT1G75390.1	AtbZIP44,bZIP44	basic leucine-zipper 44
Gorai.005G148600	5.11525	5.73292e-16	Gorai.005G148600.1	AT1G13600.1	AtbZIP58,bZIP58	basic leucine-zipper 58
Gorai.009G192500	7.07113	1.90076e-12	Gorai.009G192500.1	AT4G35900.1	atbzip14,FD,FD-1	Basic-leucine zipper (bZIP) transcription factor family protein
Gorai.005G241600	-1.89534	1.23495e-09	Gorai.005G241600.1	AT1G58110.1		Basic-leucine zipper (bZIP) transcription factor family protein
Gorai.013G172500	-5.13664	2.8195e-06	Gorai.013G172500.1	AT3G58120.1	ATBZIP61,BZIP61	Basic-leucine zipper (bZIP) transcription factor family protein
Gorai.006G111800	5.82764	1.27278e-33	Gorai.006G111800.1	AT1G08320.1	bZIP21,TGA9	bZIP transcription factor family protein
Gorai.007G243200	5.83396	1.60225e-27	Gorai.007G243200.1	AT5G65210.1	TGA1	bZIP transcription factor family protein
Gorai.010G045700	2.34535	1.1789e-14	Gorai.010G045700.1	AT1G77920.1		bZIP transcription factor family protein
Gorai.002G219800	1.81076	1.08775e-06	Gorai.002G219800.1	AT1G77920.1		bZIP transcription factor family protein
DE SF07 vs PITH
Gorai Gene ID	logFC	FDR	Transcript	ATGene	Symbol	Description
Gorai.013G172500	-9.02811	3.24415e-20	Gorai.013G172500.1	AT3G58120.1	ATBZIP61,BZIP61	Basic-leucine zipper (bZIP) transcription factor family protein
Gorai.002G064900	-8.7864	3.26507e-24	Gorai.002G064900.1	AT3G58120.1	ATBZIP61,BZIP61	Basic-leucine zipper (bZIP) transcription factor family protein
Gorai.002G126500	-4.56891	4.23253e-12	Gorai.002G126500.1	AT1G75390.1	AtbZIP44,bZIP44	basic leucine-zipper 44
Gorai.012G014500	-3.64151	6.45085e-11	Gorai.012G014500.1	AT2G40620.1		Basic-leucine zipper (bZIP) transcription factor family protein
Gorai.010G124200	-3.30013	2.08165e-09	Gorai.010G124200.1	AT5G24800.1	ATBZIP9,BZIP9,BZO2H2	basic leucine zipper 9
Gorai.011G209200	-3.01916	6.82773e-08	Gorai.011G209200.1	AT2G40620.1		Basic-leucine zipper (bZIP) transcription factor family protein
Gorai.008G065300	-2.57418	5.1805e-07	Gorai.008G065300.1	AT1G75390.1	AtbZIP44,bZIP44	basic leucine-zipper 44
Gorai.005G092400	1.78686	1.70833e-06	Gorai.005G092400.1	AT1G77920.1		bZIP transcription factor family protein
Gorai.009G199300	2.92939	1.99528e-13	Gorai.009G199300.1	AT1G75390.1	AtbZIP44,bZIP44	basic leucine-zipper 44
Gorai.002G207000	3.54155	4.1822e-19	Gorai.002G207000.1	AT5G44080.1		Basic-leucine zipper (bZIP) transcription factor family protein
Gorai.002G219800	4.04377	5.8811e-18	Gorai.002G219800.1	AT1G77920.1		bZIP transcription factor family protein
Gorai.010G045700	4.29877	1.42684e-25	Gorai.010G045700.1	AT1G77920.1		bZIP transcription factor family protein
Gorai.006G111800	7.45558	1.39904e-33	Gorai.006G111800.1	AT1G08320.1	bZIP21,TGA9	bZIP transcription factor family protein
Gorai.009G192500	7.55594	6.61756e-15	Gorai.009G192500.1	AT4G35900.1	atbzip14,FD,FD-1	Basic-leucine zipper (bZIP) transcription factor family protein
DE SF07 vs SF15
Gorai Gene ID	logFC	FDR	Transcript	ATGene	Symbol	Description
Gorai.008G200600	3.37661	5.06688e-09	Gorai.008G200600.1	AT5G60830.1	AtbZIP70,bZIP70	basic leucine-zipper 70
Gorai.002G064900	-3.41844	6.13159e-19	Gorai.002G064900.1	AT3G58120.1	ATBZIP61,BZIP61	Basic-leucine zipper (bZIP) transcription factor family protein
DE SF07 vs SF25
Gorai Gene ID	logFC	FDR	Transcript	ATGene	Symbol	Description
Gorai.001G122100	4.27258	3.32429e-07	Gorai.001G122100.1	AT1G08320.1	bZIP21,TGA9	bZIP transcription factor family protein
Gorai.002G207000	2.0946	5.58292e-08	Gorai.002G207000.1	AT5G44080.1		Basic-leucine zipper (bZIP) transcription factor family protein
Gorai.002G064900	-6.26954	8.39305e-25	Gorai.002G064900.1	AT3G58120.1	ATBZIP61,BZIP61	Basic-leucine zipper (bZIP) transcription factor family protein
Gorai.013G172500	-3.6239	8.59055e-13	Gorai.013G172500.1	AT3G58120.1	ATBZIP61,BZIP61	Basic-leucine zipper (bZIP) transcription factor family protein
Gorai.012G014500	-2.09342	3.46292e-06	Gorai.012G014500.1	AT2G40620.1		Basic-leucine zipper (bZIP) transcription factor family protein
Gorai.008G065300	-2.67824	2.89593e-07	Gorai.008G065300.1	AT1G75390.1	AtbZIP44,bZIP44	basic leucine-zipper 44
DE SF15 vs SF25
Gorai Gene ID	logFC	FDR	Transcript	ATGene	Symbol	Description
Gorai.008G139700	2.39135	4.77627e-10	Gorai.008G139700.1	AT3G62420.1	ATBZIP53,BZIP53	basic region/leucine zipper motif 53
Gorai.013G172500	-2.55878	5.0206e-14	Gorai.013G172500.1	AT3G58120.1	ATBZIP61,BZIP61	Basic-leucine zipper (bZIP) transcription factor family protein
DE stem vs fibre
Gorai Gene ID	logFC	FDR	Transcript	ATGene	Symbol	Description
Gorai.009G192500	-7.23177	2.52619e-25	Gorai.009G192500.1	AT4G35900.1	atbzip14,FD,FD-1	Basic-leucine zipper (bZIP) transcription factor family protein
Gorai.006G111800	-6.5261	3.83093e-51	Gorai.006G111800.1	AT1G08320.1	bZIP21,TGA9	bZIP transcription factor family protein
Gorai.007G243200	-6	2.26137e-12	Gorai.007G243200.1	AT5G65210.1	TGA1	bZIP transcription factor family protein
Gorai.001G251000	-5.74893	2.78172e-09	Gorai.001G251000.1	AT3G30530.1	ATBZIP42,bZIP42	basic leucine-zipper 42
Gorai.005G148600	-5.38311	3.31517e-09	Gorai.005G148600.1	AT1G13600.1	AtbZIP58,bZIP58	basic leucine-zipper 58
Gorai.007G191800	-3.83892	6.11855e-06	Gorai.007G191800.1	AT4G35900.1	atbzip14,FD,FD-1	Basic-leucine zipper (bZIP) transcription factor family protein
Gorai.009G199300	-3.26532	4.57673e-24	Gorai.009G199300.1	AT1G75390.1	AtbZIP44,bZIP44	basic leucine-zipper 44
Gorai.010G045700	-3.0566	1.76165e-19	Gorai.010G045700.1	AT1G77920.1		bZIP transcription factor family protein
Gorai.002G219800	-2.94079	3.02583e-14	Gorai.002G219800.1	AT1G77920.1		bZIP transcription factor family protein
Gorai.001G205800	-2.70159	5.70921e-06	Gorai.001G205800.1	AT3G30530.1	ATBZIP42,bZIP42	basic leucine-zipper 42
Gorai.004G246700	-2.46657	1.02021e-08	Gorai.004G246700.1	AT5G28770.2	AtbZIP63,BZO2H3	bZIP transcription factor family protein
Gorai.012G081200	-2.03365	2.84652e-09	Gorai.012G081200.1	AT4G35040.1	bZIP19	Basic-leucine zipper (bZIP) transcription factor family protein
Gorai.011G209200	2.40002	2.2536e-06	Gorai.011G209200.1	AT2G40620.1		Basic-leucine zipper (bZIP) transcription factor family protein
Gorai.012G014500	2.5496	2.90772e-06	Gorai.012G014500.1	AT2G40620.1		Basic-leucine zipper (bZIP) transcription factor family protein
Gorai.002G126500	4.08523	5.33993e-17	Gorai.002G126500.1	AT1G75390.1	AtbZIP44,bZIP44	basic leucine-zipper 44
Gorai.002G064900	7.3173	1.91604e-06	Gorai.002G064900.1	AT3G58120.1	ATBZIP61,BZIP61	Basic-leucine zipper (bZIP) transcription factor family protein
Gorai.013G172500	7.9393	5.36089e-13	Gorai.013G172500.1	AT3G58120.1	ATBZIP61,BZIP61	Basic-leucine zipper (bZIP) transcription factor family protein

## Sheet: MYB
MYB-related
DE XYLM vs PITH
Gorai Gene ID	logFC	FDR	Transcript	ATGene	Symbol	Description
Gorai.004G201900	-5.84414	6.88028e-31	Gorai.004G201900.1	AT4G12350.1	AtMYB42,MYB42	myb domain protein 42
Gorai.008G238800	-6.43586	2.43526e-26	Gorai.008G238800.1	AT4G12350.1	AtMYB42,MYB42	myb domain protein 42
Gorai.013G265300	-4.57546	1.89824e-25	Gorai.013G265300.1	AT3G46130.1	ATMYB48,ATMYB48-1,ATMYB48-2,ATMYB48-3,MYB48	myb domain protein 48
Gorai.003G168100	-3.75111	6.71407e-20	Gorai.003G168100.1	AT4G12350.1	AtMYB42,MYB42	myb domain protein 42
Gorai.012G054500	-5.79775	1.15748e-17	Gorai.012G054500.1	AT5G62470.2	ATMYB96,MYB96,MYBCOV1	myb domain protein 96
Gorai.003G136400	-4.08827	1.60085e-16	Gorai.003G136400.1	AT3G46130.1	ATMYB48,ATMYB48-1,ATMYB48-2,ATMYB48-3,MYB48	myb domain protein 48
Gorai.008G035700	-3.6036	3.25173e-12	Gorai.008G035700.1	AT4G38620.1	ATMYB4,MYB4	myb domain protein 4
Gorai.005G254000	-6.83628	6.06212e-12	Gorai.005G254000.1	AT4G38620.1	ATMYB4,MYB4	myb domain protein 4
Gorai.007G371900	-1.97847	1.15273e-11	Gorai.007G371900.1	AT1G70000.1		myb-like transcription factor family protein
Gorai.010G081800	-2.35289	4.02822e-11	Gorai.010G081800.1	AT5G56840.1		myb-like transcription factor family protein
Gorai.001G148500	-2.40504	7.64274e-11	Gorai.001G148500.1	AT1G09540.1	ATMYB61,MYB61	myb domain protein 61
Gorai.004G138300	-2.54819	3.44437e-10	Gorai.004G138300.1	AT1G63910.1	AtMYB103,MYB103	myb domain protein 103
Gorai.013G106600	-2.13238	6.57406e-10	Gorai.013G106600.1	AT1G17950.1	ATMYB52,BW52,MYB52	myb domain protein 52
Gorai.006G080800	5.38703	2.14913e-09	Gorai.006G080800.1	AT5G49620.1	AtMYB78,MYB78	myb domain protein 78
Gorai.007G146200	2.81437	5.53675e-09	Gorai.007G146200.1	AT2G31180.1	ATMYB14,MYB14,MYB14AT	myb domain protein 14
Gorai.002G196700	-2.37104	4.95859e-08	Gorai.002G196700.1	AT4G38620.1	ATMYB4,MYB4	myb domain protein 4
Gorai.011G173900	-2.90952	6.11479e-07	Gorai.011G173900.1	AT3G23250.1	ATMYB15,ATY19,MYB15	myb domain protein 15
Gorai.007G001800	-3.92025	7.10099e-07	Gorai.007G001800.1	AT5G14750.1	ATMYB66,MYB66,WER,WER1	myb domain protein 66
Gorai.009G030900	2.03141	8.83301e-07	Gorai.009G030900.1	AT5G56840.1		myb-like transcription factor family protein
Gorai.004G145800	-2.97568	5.6399e-06	Gorai.004G145800.1	AT2G47190.1	ATMYB2,MYB2	myb domain protein 2
Gorai.003G155400	-3.54358	1.26428e-05	Gorai.003G155400.1	AT1G63910.1	AtMYB103,MYB103	myb domain protein 103
Gorai.009G288900	-2.86319	1.41242e-05	Gorai.009G288900.1	AT1G22640.1	ATMYB3,MYB3	myb domain protein 3
DE SF15 vs XYLM
Gorai Gene ID	logFC	FDR	Transcript	ATGene	Symbol	Description
Gorai.001G107900	9.0432	2.54917e-126	Gorai.001G107900.1	AT3G46130.1	ATMYB48,ATMYB48-1,ATMYB48-2,ATMYB48-3,MYB48	myb domain protein 48
Gorai.007G371900	3.72992	1.0959e-47	Gorai.007G371900.1	AT1G70000.1		myb-like transcription factor family protein
Gorai.013G265300	5.70213	6.84972e-46	Gorai.013G265300.1	AT3G46130.1	ATMYB48,ATMYB48-1,ATMYB48-2,ATMYB48-3,MYB48	myb domain protein 48
Gorai.009G251700	6.24884	2.90005e-45	Gorai.009G251700.1	AT1G17950.1	ATMYB52,BW52,MYB52	myb domain protein 52
Gorai.008G192900	-7.76265	8.31171e-45	Gorai.008G192900.1	AT3G47600.1	ATMYB94,ATMYBCP70,MYB94	myb domain protein 94
Gorai.004G201900	4.62083	1.49826e-40	Gorai.004G201900.1	AT4G12350.1	AtMYB42,MYB42	myb domain protein 42
Gorai.007G118200	-4.23605	3.45975e-40	Gorai.007G118200.1	AT1G09540.1	ATMYB61,MYB61	myb domain protein 61
Gorai.003G136400	6.73051	1.92723e-39	Gorai.003G136400.1	AT3G46130.1	ATMYB48,ATMYB48-1,ATMYB48-2,ATMYB48-3,MYB48	myb domain protein 48
Gorai.009G208900	6.14583	1.15593e-38	Gorai.009G208900.1	AT4G37260.1	ATMYB73,MYB73	myb domain protein 73
Gorai.011G039000	-5.99183	1.38849e-38	Gorai.011G039000.1	AT2G38300.1		myb-like HTH transcriptional regulator family protein
Gorai.008G238800	5.72553	2.36581e-38	Gorai.008G238800.1	AT4G12350.1	AtMYB42,MYB42	myb domain protein 42
Gorai.010G081800	4.49076	1.80571e-35	Gorai.010G081800.1	AT5G56840.1		myb-like transcription factor family protein
Gorai.006G064000	8.0971	3.82196e-32	Gorai.006G064000.1	AT4G12350.1	AtMYB42,MYB42	myb domain protein 42
Gorai.007G350500	-3.57938	1.33223e-31	Gorai.007G350500.1	AT3G13540.1	ATMYB5,MYB5	myb domain protein 5
Gorai.012G149000	-7.40746	6.10933e-31	Gorai.012G149000.1	AT4G37260.1	ATMYB73,MYB73	myb domain protein 73
Gorai.013G196800	-7.41864	9.14736e-30	Gorai.013G196800.1	AT1G08810.1	AtMYB60,MYB60	myb domain protein 60
Gorai.003G168100	4.33662	1.72408e-29	Gorai.003G168100.1	AT4G12350.1	AtMYB42,MYB42	myb domain protein 42
Gorai.004G196800	-3.04537	1.2411e-28	Gorai.004G196800.1	AT5G14750.1	ATMYB66,MYB66,WER,WER1	myb domain protein 66
Gorai.013G106600	4.44712	3.11527e-23	Gorai.013G106600.1	AT1G17950.1	ATMYB52,BW52,MYB52	myb domain protein 52
Gorai.007G002200	5.49799	7.05741e-20	Gorai.007G002200.1	AT1G17950.1	ATMYB52,BW52,MYB52	myb domain protein 52
Gorai.007G192900	-3.7504	2.07623e-17	Gorai.007G192900.1	AT4G38620.1	ATMYB4,MYB4	myb domain protein 4
Gorai.004G196500	1.6622	9.04686e-17	Gorai.004G196500.1	AT5G47390.1		myb-like transcription factor family protein
Gorai.011G001500	2.03711	2.0686e-15	Gorai.011G001500.1	AT3G13040.1		myb-like HTH transcriptional regulator family protein
Gorai.004G145800	7.81382	2.28381e-15	Gorai.004G145800.1	AT2G47190.1	ATMYB2,MYB2	myb domain protein 2
Gorai.005G254000	6.51751	4.7771e-15	Gorai.005G254000.1	AT4G38620.1	ATMYB4,MYB4	myb domain protein 4
Gorai.011G173900	7.06265	6.11648e-14	Gorai.011G173900.1	AT3G23250.1	ATMYB15,ATY19,MYB15	myb domain protein 15
Gorai.012G104100	2.35323	1.62757e-13	Gorai.012G104100.1	AT2G37630.1	AS1,ATMYB91,ATPHAN,MYB91	myb-like HTH transcriptional regulator family protein
Gorai.008G126700	-5.11561	2.12416e-13	Gorai.008G126700.1	AT3G13540.1	ATMYB5,MYB5	myb domain protein 5
Gorai.004G044000	-4.54663	1.42957e-12	Gorai.004G044000.1	AT1G22640.1	ATMYB3,MYB3	myb domain protein 3
Gorai.008G230600	1.65843	1.86621e-12	Gorai.008G230600.1	AT2G44730.1		Alcohol dehydrogenase transcription factor Myb/SANT-like family protein
Gorai.001G015200	-5.42337	6.87588e-12	Gorai.001G015200.1	AT5G35550.1	ATMYB123,ATTT2,MYB123,TT2	Duplicated homeodomain-like superfamily protein
Gorai.013G083300	-2.39355	9.68628e-12	Gorai.013G083300.1	AT2G02820.2	AtMYB88,MYB88	myb domain protein 88
Gorai.012G061800	-6.40519	1.00054e-10	Gorai.012G061800.1	AT5G14750.1	ATMYB66,MYB66,WER,WER1	myb domain protein 66
Gorai.011G122800	-6.4398	7.42762e-10	Gorai.011G122800.1	AT5G15310.1	ATMIXTA,ATMYB16,MYB16	myb domain protein 16
Gorai.007G218100	1.32358	2.07485e-09	Gorai.007G218100.1	AT4G37260.1	ATMYB73,MYB73	myb domain protein 73
Gorai.001G020600	3.44972	2.74207e-09	Gorai.001G020600.1	AT5G35550.1	ATMYB123,ATTT2,MYB123,TT2	Duplicated homeodomain-like superfamily protein
Gorai.009G030900	4.91161	6.35132e-09	Gorai.009G030900.1	AT5G56840.1		myb-like transcription factor family protein
Gorai.005G139500	2.03791	2.59651e-08	Gorai.005G139500.1	AT2G02820.2	AtMYB88,MYB88	myb domain protein 88
Gorai.009G288900	-1.45031	2.87053e-08	Gorai.009G288900.1	AT1G22640.1	ATMYB3,MYB3	myb domain protein 3
Gorai.010G247100	1.28222	3.80013e-08	Gorai.010G247100.1	AT2G01060.1		myb-like HTH transcriptional regulator family protein
Gorai.005G162600	-1.74781	4.83811e-08	Gorai.005G162600.1	AT4G38620.1	ATMYB4,MYB4	myb domain protein 4
Gorai.006G172800	1.8255	1.12785e-07	Gorai.006G172800.1	AT5G02320.1	ATMYB3R5,MYB3R-5	myb domain protein 3r-5
Gorai.003G155400	-1.84447	1.25154e-07	Gorai.003G155400.1	AT1G63910.1	AtMYB103,MYB103	myb domain protein 103
Gorai.004G064100	4.17095	1.88405e-07	Gorai.004G064100.1	AT5G16600.1	AtMYB43,MYB43	myb domain protein 43
Gorai.008G060100	4.16424	3.46081e-07	Gorai.008G060100.1	AT5G16600.1	AtMYB43,MYB43	myb domain protein 43
Gorai.003G071500	-2.49664	5.94329e-07	Gorai.003G071500.1	AT5G47390.1		myb-like transcription factor family protein
Gorai.004G147600	-2.87632	6.812e-07	Gorai.004G147600.1	AT1G09540.1	ATMYB61,MYB61	myb domain protein 61
Gorai.007G001800	2.9942	2.04408e-06	Gorai.007G001800.1	AT5G14750.1	ATMYB66,MYB66,WER,WER1	myb domain protein 66
Gorai.011G063900	-5.77665	2.13679e-06	Gorai.011G063900.1	AT3G13890.2	ATMYB26,MS35,MYB26	myb domain protein 26
DE SF25 vs XYLM
Gorai Gene ID	logFC	FDR	Transcript	ATGene	Symbol	Description
Gorai.001G107900	8.65506	2.39708e-74	Gorai.001G107900.1	AT3G46130.1	ATMYB48,ATMYB48-1,ATMYB48-2,ATMYB48-3,MYB48	myb domain protein 48
Gorai.007G362200	-9.06792	4.43057e-32	Gorai.007G362200.1	AT5G16770.1	AtMYB9,MYB9	myb domain protein 9
Gorai.007G371900	3.79839	1.34508e-31	Gorai.007G371900.1	AT1G70000.1		myb-like transcription factor family protein
Gorai.009G276400	-4.27594	7.7394e-31	Gorai.009G276400.1	AT4G37260.1	ATMYB73,MYB73	myb domain protein 73
Gorai.013G265300	5.13022	2.26435e-30	Gorai.013G265300.1	AT3G46130.1	ATMYB48,ATMYB48-1,ATMYB48-2,ATMYB48-3,MYB48	myb domain protein 48
Gorai.009G208900	6.44696	4.27701e-30	Gorai.009G208900.1	AT4G37260.1	ATMYB73,MYB73	myb domain protein 73
Gorai.010G081800	5.3714	2.62541e-29	Gorai.010G081800.1	AT5G56840.1		myb-like transcription factor family protein
Gorai.004G138300	-3.82548	2.51065e-28	Gorai.004G138300.1	AT1G63910.1	AtMYB103,MYB103	myb domain protein 103
Gorai.003G136400	5.7246	2.55599e-28	Gorai.003G136400.1	AT3G46130.1	ATMYB48,ATMYB48-1,ATMYB48-2,ATMYB48-3,MYB48	myb domain protein 48
Gorai.007G350500	-3.73859	4.31216e-26	Gorai.007G350500.1	AT3G13540.1	ATMYB5,MYB5	myb domain protein 5
Gorai.007G118200	-4.2454	2.70407e-25	Gorai.007G118200.1	AT1G09540.1	ATMYB61,MYB61	myb domain protein 61
Gorai.003G155400	-3.42279	5.76618e-25	Gorai.003G155400.1	AT1G63910.1	AtMYB103,MYB103	myb domain protein 103
Gorai.003G168100	5.54161	1.15279e-24	Gorai.003G168100.1	AT4G12350.1	AtMYB42,MYB42	myb domain protein 42
Gorai.006G064000	7.07844	4.36299e-24	Gorai.006G064000.1	AT4G12350.1	AtMYB42,MYB42	myb domain protein 42
Gorai.008G238800	3.7738	4.18574e-21	Gorai.008G238800.1	AT4G12350.1	AtMYB42,MYB42	myb domain protein 42
Gorai.009G251700	3.13051	7.78014e-20	Gorai.009G251700.1	AT1G17950.1	ATMYB52,BW52,MYB52	myb domain protein 52
Gorai.013G251100	-3.18842	1.18066e-18	Gorai.013G251100.1	AT3G08500.1	AtMYB83,MYB83	myb domain protein 83
Gorai.004G201900	2.9316	4.61209e-18	Gorai.004G201900.1	AT4G12350.1	AtMYB42,MYB42	myb domain protein 42
Gorai.011G001500	2.73315	3.13784e-16	Gorai.011G001500.1	AT3G13040.1		myb-like HTH transcriptional regulator family protein
Gorai.012G054500	4.23553	1.57529e-15	Gorai.012G054500.1	AT5G62470.2	ATMYB96,MYB96,MYBCOV1	myb domain protein 96
Gorai.013G106600	3.06666	1.26235e-13	Gorai.013G106600.1	AT1G17950.1	ATMYB52,BW52,MYB52	myb domain protein 52
Gorai.003G071500	-3.40294	2.11931e-13	Gorai.003G071500.1	AT5G47390.1		myb-like transcription factor family protein
Gorai.004G145800	7.81796	2.1281e-13	Gorai.004G145800.1	AT2G47190.1	ATMYB2,MYB2	myb domain protein 2
Gorai.001G148500	-1.87762	4.30195e-12	Gorai.001G148500.1	AT1G09540.1	ATMYB61,MYB61	myb domain protein 61
Gorai.011G173900	6.75635	1.0721e-11	Gorai.011G173900.1	AT3G23250.1	ATMYB15,ATY19,MYB15	myb domain protein 15
Gorai.005G254000	5.9703	1.98246e-11	Gorai.005G254000.1	AT4G38620.1	ATMYB4,MYB4	myb domain protein 4
Gorai.007G218100	2.20024	7.76583e-11	Gorai.007G218100.1	AT4G37260.1	ATMYB73,MYB73	myb domain protein 73
Gorai.008G293100	-3.42227	3.63685e-10	Gorai.008G293100.1	AT1G17950.1	ATMYB52,BW52,MYB52	myb domain protein 52
Gorai.001G020600	5.56137	1.039e-09	Gorai.001G020600.1	AT5G35550.1	ATMYB123,ATTT2,MYB123,TT2	Duplicated homeodomain-like superfamily protein
Gorai.007G192900	-3.20697	1.21178e-09	Gorai.007G192900.1	AT4G38620.1	ATMYB4,MYB4	myb domain protein 4
Gorai.004G196500	1.55155	1.77186e-09	Gorai.004G196500.1	AT5G47390.1		myb-like transcription factor family protein
Gorai.008G192900	-5.67235	1.80141e-09	Gorai.008G192900.1	AT3G47600.1	ATMYB94,ATMYBCP70,MYB94	myb domain protein 94
Gorai.005G139500	2.6393	9.94603e-09	Gorai.005G139500.1	AT2G02820.2	AtMYB88,MYB88	myb domain protein 88
Gorai.007G001800	5.27108	1.38019e-07	Gorai.007G001800.1	AT5G14750.1	ATMYB66,MYB66,WER,WER1	myb domain protein 66
Gorai.008G060100	4.93206	2.15634e-07	Gorai.008G060100.1	AT5G16600.1	AtMYB43,MYB43	myb domain protein 43
Gorai.009G030900	4.56348	5.11989e-07	Gorai.009G030900.1	AT5G56840.1		myb-like transcription factor family protein
Gorai.008G230600	1.41216	7.2632e-07	Gorai.008G230600.1	AT2G44730.1		Alcohol dehydrogenase transcription factor Myb/SANT-like family protein
Gorai.004G147600	-3.06609	1.07033e-06	Gorai.004G147600.1	AT1G09540.1	ATMYB61,MYB61	myb domain protein 61
Gorai.008G126700	-4.50164	2.36439e-06	Gorai.008G126700.1	AT3G13540.1	ATMYB5,MYB5	myb domain protein 5
Gorai.007G179300	-1.9231	3.68434e-06	Gorai.007G179300.1	AT4G09460.1	AtMYB6,MYB6	myb domain protein 6
DE SF07 vs PITH
Gorai Gene ID	logFC	FDR	Transcript	ATGene	Symbol	Description
Gorai.001G107900	7.5336	3.36772e-46	Gorai.001G107900.1	AT3G46130.1	ATMYB48,ATMYB48-1,ATMYB48-2,ATMYB48-3,MYB48	myb domain protein 48
Gorai.013G196800	-9.56774	2.48848e-24	Gorai.013G196800.1	AT1G08810.1	AtMYB60,MYB60	myb domain protein 60
Gorai.009G030900	7.19454	3.71236e-20	Gorai.009G030900.1	AT5G56840.1		myb-like transcription factor family protein
Gorai.008G192900	-6.07947	1.92729e-17	Gorai.008G192900.1	AT3G47600.1	ATMYB94,ATMYBCP70,MYB94	myb domain protein 94
Gorai.011G001500	3.05367	4.99627e-17	Gorai.011G001500.1	AT3G13040.1		myb-like HTH transcriptional regulator family protein
Gorai.005G139500	2.94145	2.88114e-16	Gorai.005G139500.1	AT2G02820.2	AtMYB88,MYB88	myb domain protein 88
Gorai.012G149000	-7.05786	5.56187e-16	Gorai.012G149000.1	AT4G37260.1	ATMYB73,MYB73	myb domain protein 73
Gorai.011G039000	-7.63881	1.13021e-15	Gorai.011G039000.1	AT2G38300.1		myb-like HTH transcriptional regulator family protein
Gorai.006G064000	7.08891	5.43376e-15	Gorai.006G064000.1	AT4G12350.1	AtMYB42,MYB42	myb domain protein 42
Gorai.009G251700	3.04399	1.00917e-13	Gorai.009G251700.1	AT1G17950.1	ATMYB52,BW52,MYB52	myb domain protein 52
Gorai.007G146200	4.64753	2.51514e-13	Gorai.007G146200.1	AT2G31180.1	ATMYB14,MYB14,MYB14AT	myb domain protein 14
Gorai.012G054500	-5.55208	2.64956e-13	Gorai.012G054500.1	AT5G62470.2	ATMYB96,MYB96,MYBCOV1	myb domain protein 96
Gorai.004G196800	-3.01483	4.39368e-13	Gorai.004G196800.1	AT5G14750.1	ATMYB66,MYB66,WER,WER1	myb domain protein 66
Gorai.013G083300	-3.89155	7.09848e-13	Gorai.013G083300.1	AT2G02820.2	AtMYB88,MYB88	myb domain protein 88
Gorai.009G288900	-3.86759	7.63121e-12	Gorai.009G288900.1	AT1G22640.1	ATMYB3,MYB3	myb domain protein 3
Gorai.012G104100	2.41747	1.18562e-11	Gorai.012G104100.1	AT2G37630.1	AS1,ATMYB91,ATPHAN,MYB91	myb-like HTH transcriptional regulator family protein
Gorai.012G061800	-7.34737	1.45309e-10	Gorai.012G061800.1	AT5G14750.1	ATMYB66,MYB66,WER,WER1	myb domain protein 66
Gorai.006G162800	6.40741	2.25584e-10	Gorai.006G162800.1	AT5G57620.1	AtMYB36,MYB36	myb domain protein 36
Gorai.007G350500	-2.45047	9.8771e-10	Gorai.007G350500.1	AT3G13540.1	ATMYB5,MYB5	myb domain protein 5
Gorai.006G080800	6.48189	1.18988e-09	Gorai.006G080800.1	AT5G49620.1	AtMYB78,MYB78	myb domain protein 78
Gorai.001G015200	-6.35567	1.25312e-09	Gorai.001G015200.1	AT5G35550.1	ATMYB123,ATTT2,MYB123,TT2	Duplicated homeodomain-like superfamily protein
Gorai.009G208900	3.46856	2.54311e-09	Gorai.009G208900.1	AT4G37260.1	ATMYB73,MYB73	myb domain protein 73
Gorai.008G179600	-6.74864	6.70064e-09	Gorai.008G179600.1	AT5G15310.1	ATMIXTA,ATMYB16,MYB16	myb domain protein 16
Gorai.008G185500	2.4012	1.35605e-08	Gorai.008G185500.1	AT1G68670.1		myb-like transcription factor family protein
Gorai.004G044000	-5.6042	3.36318e-08	Gorai.004G044000.1	AT1G22640.1	ATMYB3,MYB3	myb domain protein 3
Gorai.005G162600	-2.43662	6.07316e-08	Gorai.005G162600.1	AT4G38620.1	ATMYB4,MYB4	myb domain protein 4
Gorai.001G028200	-2.14338	7.04938e-08	Gorai.001G028200.1	AT4G32730.2	ATMYB3R-1,ATMYB3R1,MYB3R-1,MYB3R1,PC-MYB1	Homeodomain-like protein
Gorai.008G126700	-5.40651	2.27617e-07	Gorai.008G126700.1	AT3G13540.1	ATMYB5,MYB5	myb domain protein 5
Gorai.008G277900	-5.3965	3.03717e-07	Gorai.008G277900.1	AT5G52260.1	AtMYB19,MYB19	myb domain protein 19
Gorai.012G186500	-6.44611	3.34571e-07	Gorai.012G186500.1	AT3G01140.1	AtMYB106,MYB106,NOK	myb domain protein 106
Gorai.010G023500	1.78948	3.74413e-07	Gorai.010G023500.1	AT4G37260.1	ATMYB73,MYB73	myb domain protein 73
Gorai.001G239000	-5.16313	2.42726e-06	Gorai.001G239000.1	AT3G28910.1	ATMYB30,MYB30	myb domain protein 30
Gorai.012G022000	1.79112	6.42607e-06	Gorai.012G022000.1	AT5G06100.2	ATMYB33,MYB33	myb domain protein 33
DE SF07 vs SF15
Gorai Gene ID	logFC	FDR	Transcript	ATGene	Symbol	Description
Gorai.004G138300	6.65416	2.34929e-28	Gorai.004G138300.1	AT1G63910.1	AtMYB103,MYB103	myb domain protein 103
Gorai.001G148500	3.83142	5.76912e-25	Gorai.001G148500.1	AT1G09540.1	ATMYB61,MYB61	myb domain protein 61
Gorai.003G155400	6.436	1.85687e-21	Gorai.003G155400.1	AT1G63910.1	AtMYB103,MYB103	myb domain protein 103
Gorai.007G118200	2.59521	6.07203e-16	Gorai.007G118200.1	AT1G09540.1	ATMYB61,MYB61	myb domain protein 61
Gorai.013G251100	5.59259	1.00592e-07	Gorai.013G251100.1	AT3G08500.1	AtMYB83,MYB83	myb domain protein 83
Gorai.012G186500	-5.03801	3.8179e-07	Gorai.012G186500.1	AT3G01140.1	AtMYB106,MYB106,NOK	myb domain protein 106
Gorai.003G071500	2.63858	2.36059e-06	Gorai.003G071500.1	AT5G47390.1		myb-like transcription factor family protein
DE SF07 vs SF25
Gorai Gene ID	logFC	FDR	Transcript	ATGene	Symbol	Description
Gorai.004G138300	9.02776	3.62431e-48	Gorai.004G138300.1	AT1G63910.1	AtMYB103,MYB103	myb domain protein 103
Gorai.001G148500	5.77795	1.46978e-39	Gorai.001G148500.1	AT1G09540.1	ATMYB61,MYB61	myb domain protein 61
Gorai.003G155400	8.00661	5.65523e-37	Gorai.003G155400.1	AT1G63910.1	AtMYB103,MYB103	myb domain protein 103
Gorai.007G362200	9.23297	1.14723e-27	Gorai.007G362200.1	AT5G16770.1	AtMYB9,MYB9	myb domain protein 9
Gorai.013G251100	7.64057	4.19164e-25	Gorai.013G251100.1	AT3G08500.1	AtMYB83,MYB83	myb domain protein 83
Gorai.009G276400	4.24724	1.13971e-24	Gorai.009G276400.1	AT4G37260.1	ATMYB73,MYB73	myb domain protein 73
Gorai.013G196800	-5.46783	3.28079e-22	Gorai.013G196800.1	AT1G08810.1	AtMYB60,MYB60	myb domain protein 60
Gorai.008G293100	6.84913	2.15825e-12	Gorai.008G293100.1	AT1G17950.1	ATMYB52,BW52,MYB52	myb domain protein 52
Gorai.007G002200	6.22475	4.3169e-12	Gorai.007G002200.1	AT1G17950.1	ATMYB52,BW52,MYB52	myb domain protein 52
Gorai.003G071500	3.57065	1.0335e-11	Gorai.003G071500.1	AT5G47390.1		myb-like transcription factor family protein
Gorai.012G061800	-6.48439	3.39266e-11	Gorai.012G061800.1	AT5G14750.1	ATMYB66,MYB66,WER,WER1	myb domain protein 66
Gorai.008G035700	2.42472	5.78678e-11	Gorai.008G035700.1	AT4G38620.1	ATMYB4,MYB4	myb domain protein 4
Gorai.007G118200	2.63604	9.28051e-11	Gorai.007G118200.1	AT1G09540.1	ATMYB61,MYB61	myb domain protein 61
Gorai.012G054500	-3.96105	1.49949e-10	Gorai.012G054500.1	AT5G62470.2	ATMYB96,MYB96,MYBCOV1	myb domain protein 96
Gorai.012G149000	-3.40394	1.62045e-10	Gorai.012G149000.1	AT4G37260.1	ATMYB73,MYB73	myb domain protein 73
Gorai.011G039000	-3.27505	8.10804e-10	Gorai.011G039000.1	AT2G38300.1		myb-like HTH transcriptional regulator family protein
Gorai.004G196800	-1.82393	1.51241e-07	Gorai.004G196800.1	AT5G14750.1	ATMYB66,MYB66,WER,WER1	myb domain protein 66
Gorai.004G044000	-4.25455	1.87645e-07	Gorai.004G044000.1	AT1G22640.1	ATMYB3,MYB3	myb domain protein 3
Gorai.008G277900	-4.97056	5.08199e-07	Gorai.008G277900.1	AT5G52260.1	AtMYB19,MYB19	myb domain protein 19
Gorai.012G186500	-5.15817	9.3805e-07	Gorai.012G186500.1	AT3G01140.1	AtMYB106,MYB106,NOK	myb domain protein 106
Gorai.001G239000	-5.838	4.86405e-06	Gorai.001G239000.1	AT3G28910.1	ATMYB30,MYB30	myb domain protein 30
DE SF15 vs SF25
Gorai Gene ID	logFC	FDR	Transcript	ATGene	Symbol	Description
Gorai.007G362200	8.96465	3.06231e-32	Gorai.007G362200.1	AT5G16770.1	AtMYB9,MYB9	myb domain protein 9
Gorai.009G276400	3.59771	2.44505e-26	Gorai.009G276400.1	AT4G37260.1	ATMYB73,MYB73	myb domain protein 73
Gorai.011G039000	-3.23911	7.15362e-18	Gorai.011G039000.1	AT2G38300.1		myb-like HTH transcriptional regulator family protein
Gorai.012G149000	-3.58961	1.13538e-15	Gorai.012G149000.1	AT4G37260.1	ATMYB73,MYB73	myb domain protein 73
Gorai.013G196800	-3.5888	1.70807e-15	Gorai.013G196800.1	AT1G08810.1	AtMYB60,MYB60	myb domain protein 60
Gorai.012G054500	-4.27104	4.70666e-15	Gorai.012G054500.1	AT5G62470.2	ATMYB96,MYB96,MYBCOV1	myb domain protein 96
Gorai.001G148500	1.91241	1.23895e-14	Gorai.001G148500.1	AT1G09540.1	ATMYB61,MYB61	myb domain protein 61
Gorai.007G002200	5.15696	8.5861e-13	Gorai.007G002200.1	AT1G17950.1	ATMYB52,BW52,MYB52	myb domain protein 52
Gorai.008G293100	6.50021	4.62235e-12	Gorai.008G293100.1	AT1G17950.1	ATMYB52,BW52,MYB52	myb domain protein 52
Gorai.008G192900	-2.02776	5.01281e-11	Gorai.008G192900.1	AT3G47600.1	ATMYB94,ATMYBCP70,MYB94	myb domain protein 94
Gorai.013G251100	2.09687	8.38751e-11	Gorai.013G251100.1	AT3G08500.1	AtMYB83,MYB83	myb domain protein 83
Gorai.004G196800	-1.87754	1.2298e-10	Gorai.004G196800.1	AT5G14750.1	ATMYB66,MYB66,WER,WER1	myb domain protein 66
Gorai.004G138300	2.3574	9.25515e-10	Gorai.004G138300.1	AT1G63910.1	AtMYB103,MYB103	myb domain protein 103
Gorai.004G044000	-3.66663	4.1322e-08	Gorai.004G044000.1	AT1G22640.1	ATMYB3,MYB3	myb domain protein 3
Gorai.012G061800	-5.43731	1.84902e-07	Gorai.012G061800.1	AT5G14750.1	ATMYB66,MYB66,WER,WER1	myb domain protein 66
Gorai.008G035700	1.46345	7.55915e-06	Gorai.008G035700.1	AT4G38620.1	ATMYB4,MYB4	myb domain protein 4
Gorai.003G155400	1.57365	8.61571e-06	Gorai.003G155400.1	AT1G63910.1	AtMYB103,MYB103	myb domain protein 103
DE stem vs fibre
Gorai Gene ID	logFC	FDR	Transcript	ATGene	Symbol	Description
Gorai.001G107900	-8.34741	3.17696e-62	Gorai.001G107900.1	AT3G46130.1	ATMYB48,ATMYB48-1,ATMYB48-2,ATMYB48-3,MYB48	myb domain protein 48
Gorai.006G064000	-7.34985	4.65303e-34	Gorai.006G064000.1	AT4G12350.1	AtMYB42,MYB42	myb domain protein 42
Gorai.009G208900	-5.16945	3.96953e-25	Gorai.009G208900.1	AT4G37260.1	ATMYB73,MYB73	myb domain protein 73
Gorai.009G251700	-3.67778	7.80812e-19	Gorai.009G251700.1	AT1G17950.1	ATMYB52,BW52,MYB52	myb domain protein 52
Gorai.008G192900	6.60723	1.34657e-17	Gorai.008G192900.1	AT3G47600.1	ATMYB94,ATMYBCP70,MYB94	myb domain protein 94
Gorai.007G350500	3.22784	1.43882e-17	Gorai.007G350500.1	AT3G13540.1	ATMYB5,MYB5	myb domain protein 5
Gorai.009G030900	-6.02641	2.49008e-16	Gorai.009G030900.1	AT5G56840.1		myb-like transcription factor family protein
Gorai.011G001500	-2.71647	3.61976e-16	Gorai.011G001500.1	AT3G13040.1		myb-like HTH transcriptional regulator family protein
Gorai.003G136400	-5.65717	2.98978e-15	Gorai.003G136400.1	AT3G46130.1	ATMYB48,ATMYB48-1,ATMYB48-2,ATMYB48-3,MYB48	myb domain protein 48
Gorai.005G139500	-2.56551	1.65778e-14	Gorai.005G139500.1	AT2G02820.2	AtMYB88,MYB88	myb domain protein 88
Gorai.010G081800	-3.88406	1.74933e-14	Gorai.010G081800.1	AT5G56840.1		myb-like transcription factor family protein
Gorai.004G145800	-7.1337	1.12371e-13	Gorai.004G145800.1	AT2G47190.1	ATMYB2,MYB2	myb domain protein 2
Gorai.007G371900	-2.96447	1.71725e-12	Gorai.007G371900.1	AT1G70000.1		myb-like transcription factor family protein
Gorai.013G265300	-4.87255	3.62484e-12	Gorai.013G265300.1	AT3G46130.1	ATMYB48,ATMYB48-1,ATMYB48-2,ATMYB48-3,MYB48	myb domain protein 48
Gorai.008G126700	5.04741	5.52275e-12	Gorai.008G126700.1	AT3G13540.1	ATMYB5,MYB5	myb domain protein 5
Gorai.007G192900	3.61749	5.99218e-12	Gorai.007G192900.1	AT4G38620.1	ATMYB4,MYB4	myb domain protein 4
Gorai.001G020600	-3.32563	1.51637e-11	Gorai.001G020600.1	AT5G35550.1	ATMYB123,ATTT2,MYB123,TT2	Duplicated homeodomain-like superfamily protein
Gorai.011G039000	5.97093	7.35737e-11	Gorai.011G039000.1	AT2G38300.1		myb-like HTH transcriptional regulator family protein
Gorai.011G173900	-6.38106	9.63961e-11	Gorai.011G173900.1	AT3G23250.1	ATMYB15,ATY19,MYB15	myb domain protein 15
Gorai.003G168100	-4.45201	2.25876e-10	Gorai.003G168100.1	AT4G12350.1	AtMYB42,MYB42	myb domain protein 42
Gorai.001G015200	5.48931	2.31386e-10	Gorai.001G015200.1	AT5G35550.1	ATMYB123,ATTT2,MYB123,TT2	Duplicated homeodomain-like superfamily protein
Gorai.012G149000	6.70291	2.50037e-10	Gorai.012G149000.1	AT4G37260.1	ATMYB73,MYB73	myb domain protein 73
Gorai.013G106600	-3.41513	4.07742e-10	Gorai.013G106600.1	AT1G17950.1	ATMYB52,BW52,MYB52	myb domain protein 52
Gorai.008G060100	-4.43254	1.42282e-09	Gorai.008G060100.1	AT5G16600.1	AtMYB43,MYB43	myb domain protein 43
Gorai.012G104100	-1.93821	1.7157e-09	Gorai.012G104100.1	AT2G37630.1	AS1,ATMYB91,ATPHAN,MYB91	myb-like HTH transcriptional regulator family protein
Gorai.006G162800	-4.46368	3.13796e-09	Gorai.006G162800.1	AT5G57620.1	AtMYB36,MYB36	myb domain protein 36
Gorai.013G196800	8.14997	3.60105e-09	Gorai.013G196800.1	AT1G08810.1	AtMYB60,MYB60	myb domain protein 60
Gorai.013G083300	2.58081	2.12643e-08	Gorai.013G083300.1	AT2G02820.2	AtMYB88,MYB88	myb domain protein 88
Gorai.004G196800	2.65489	5.7248e-08	Gorai.004G196800.1	AT5G14750.1	ATMYB66,MYB66,WER,WER1	myb domain protein 66
Gorai.006G172800	-1.61122	6.44578e-08	Gorai.006G172800.1	AT5G02320.1	ATMYB3R5,MYB3R-5	myb domain protein 3r-5
Gorai.007G118200	3.71224	7.35462e-08	Gorai.007G118200.1	AT1G09540.1	ATMYB61,MYB61	myb domain protein 61
Gorai.011G122800	5.51164	1.20384e-07	Gorai.011G122800.1	AT5G15310.1	ATMIXTA,ATMYB16,MYB16	myb domain protein 16
Gorai.005G254000	-5.80147	1.3946e-07	Gorai.005G254000.1	AT4G38620.1	ATMYB4,MYB4	myb domain protein 4
Gorai.008G179600	5.72582	2.59384e-07	Gorai.008G179600.1	AT5G15310.1	ATMIXTA,ATMYB16,MYB16	myb domain protein 16
Gorai.008G230600	-1.39548	4.14139e-07	Gorai.008G230600.1	AT2G44730.1		Alcohol dehydrogenase transcription factor Myb/SANT-like family protein
Gorai.001G020400	-3.94995	7.79398e-07	Gorai.001G020400.1	AT2G16720.1	ATMYB7,ATY49,MYB7	myb domain protein 7
Gorai.008G238800	-4.24085	1.98003e-06	Gorai.008G238800.1	AT4G12350.1	AtMYB42,MYB42	myb domain protein 42
Gorai.011G063900	5.22902	2.47322e-06	Gorai.011G063900.1	AT3G13890.2	ATMYB26,MS35,MYB26	myb domain protein 26
Gorai.009G142200	3.14099	3.18362e-06	Gorai.009G142200.1	AT3G13890.2	ATMYB26,MS35,MYB26	myb domain protein 26
Gorai.012G061800	6.35332	5.26867e-06	Gorai.012G061800.1	AT5G14750.1	ATMYB66,MYB66,WER,WER1	myb domain protein 66

## Sheet: WRKY
WRKY-related
DE XYLM vs PITH
Gorai Gene ID	logFC	FDR	Transcript	ATGene	Symbol	Description
Gorai.005G068100	5.04964	6.28163e-40	Gorai.005G068100.1	AT5G49520.1	ATWRKY48,WRKY48	WRKY DNA-binding protein 48
Gorai.004G160100	-4.63139	1.66403e-36	Gorai.004G160100.1	AT4G01250.1	AtWRKY22,WRKY22	WRKY family transcription factor
Gorai.005G003900	-5.11714	9.14165e-23	Gorai.005G003900.1	AT3G56400.1	ATWRKY70,WRKY70	WRKY DNA-binding protein 70
Gorai.012G013900	-3.6048	1.53177e-17	Gorai.012G013900.1	AT3G56400.1	ATWRKY70,WRKY70	WRKY DNA-binding protein 70
Gorai.001G037700	-4.27228	4.78842e-17	Gorai.001G037700.1	AT4G31800.1	ATWRKY18,WRKY18	WRKY DNA-binding protein 18
Gorai.001G002200	-2.55442	1.94514e-15	Gorai.001G002200.1	AT4G31550.1	ATWRKY11,WRKY11	WRKY DNA-binding protein 11
Gorai.004G134600	-2.71406	2.10835e-14	Gorai.004G134600.1	AT4G11070.1	AtWRKY41,WRKY41	WRKY family transcription factor
Gorai.008G253300	-2.88803	2.37823e-12	Gorai.008G253300.1	AT4G23810.1	ATWRKY53,WRKY53	WRKY family transcription factor
Gorai.008G137900	3.71399	4.63299e-11	Gorai.008G137900.1	AT2G47260.1	ATWRKY23,WRKY23	WRKY DNA-binding protein 23
Gorai.004G144900	4.56636	1.08664e-10	Gorai.004G144900.1	AT2G47260.1	ATWRKY23,WRKY23	WRKY DNA-binding protein 23
Gorai.009G160800	4.78693	3.12493e-10	Gorai.009G160800.1	AT1G29280.1	ATWRKY65,WRKY65	WRKY DNA-binding protein 65
Gorai.009G214800	-2.00863	4.50595e-10	Gorai.009G214800.1	AT4G24240.1	ATWRKY7,WRKY7	WRKY DNA-binding protein 7
Gorai.009G180400	4.15082	1.55695e-08	Gorai.009G180400.1	AT1G62300.1	ATWRKY6,WRKY6	WRKY family transcription factor
Gorai.011G006600	2.0119	9.3591e-07	Gorai.011G006600.1	AT1G30650.1	AR411,ATWRKY14,WRKY14	WRKY DNA-binding protein 14
Gorai.001G273100	-2.19265	1.05336e-06	Gorai.001G273100.1	AT5G13080.1	ATWRKY75,WRKY75	WRKY DNA-binding protein 75
Gorai.010G219200	-2.2567	1.07943e-06	Gorai.010G219200.1	AT3G56400.1	ATWRKY70,WRKY70	WRKY DNA-binding protein 70
Gorai.010G022600	-1.73572	1.71148e-06	Gorai.010G022600.1	AT4G24240.1	ATWRKY7,WRKY7	WRKY DNA-binding protein 7
Gorai.006G043200	-3.57323	3.50748e-06	Gorai.006G043200.1	AT5G13080.1	ATWRKY75,WRKY75	WRKY DNA-binding protein 75
Gorai.008G138900	-2.62022	4.23112e-06	Gorai.008G138900.1	AT1G29280.1	ATWRKY65,WRKY65	WRKY DNA-binding protein 65
Gorai.010G118300	-1.49442	4.69238e-06	Gorai.010G118300.1	AT1G80840.1	ATWRKY40,WRKY40	WRKY DNA-binding protein 40
Gorai.009G116800	-4.28575	6.7664e-06	Gorai.009G116800.1	AT1G30650.1	AR411,ATWRKY14,WRKY14	WRKY DNA-binding protein 14
Gorai.007G278400	-1.66591	1.78197e-05	Gorai.007G278400.1	AT5G28650.1	ATWRKY74,WRKY74	WRKY DNA-binding protein 74
DE SF15 vs XYLM
Gorai Gene ID	logFC	FDR	Transcript	ATGene	Symbol	Description
Gorai.009G062300	8.68522	7.49982e-144	Gorai.009G062300.1	AT1G80840.1	ATWRKY40,WRKY40	WRKY DNA-binding protein 40
Gorai.004G134600	9.74328	3.93026e-85	Gorai.004G134600.1	AT4G11070.1	AtWRKY41,WRKY41	WRKY family transcription factor
Gorai.004G160100	6.67438	1.41318e-80	Gorai.004G160100.1	AT4G01250.1	AtWRKY22,WRKY22	WRKY family transcription factor
Gorai.004G247000	5.98206	8.29129e-73	Gorai.004G247000.1	AT5G28650.1	ATWRKY74,WRKY74	WRKY DNA-binding protein 74
Gorai.010G118300	6.39931	8.2742e-72	Gorai.010G118300.1	AT1G80840.1	ATWRKY40,WRKY40	WRKY DNA-binding protein 40
Gorai.001G155800	8.00802	1.72277e-63	Gorai.001G155800.1	AT2G46400.1	ATWRKY46,WRKY46	WRKY DNA-binding protein 46
Gorai.009G292600	6.70954	4.43972e-60	Gorai.009G292600.1	AT3G56400.1	ATWRKY70,WRKY70	WRKY DNA-binding protein 70
Gorai.004G199500	7.69366	1.60891e-58	Gorai.004G199500.1	AT2G30590.1	WRKY21	WRKY DNA-binding protein 21
Gorai.008G253300	9.4022	8.88085e-56	Gorai.008G253300.1	AT4G23810.1	ATWRKY53,WRKY53	WRKY family transcription factor
Gorai.012G013900	9.52777	9.59065e-56	Gorai.012G013900.1	AT3G56400.1	ATWRKY70,WRKY70	WRKY DNA-binding protein 70
Gorai.004G166800	8.27497	6.35162e-54	Gorai.004G166800.1	AT2G44745.1		WRKY family transcription factor
Gorai.001G037700	10.3169	7.82781e-44	Gorai.001G037700.1	AT4G31800.1	ATWRKY18,WRKY18	WRKY DNA-binding protein 18
Gorai.008G109600	7.88677	2.05945e-43	Gorai.008G109600.1	AT2G44745.1		WRKY family transcription factor
Gorai.007G122300	6.27982	5.94775e-42	Gorai.007G122300.1	AT2G34830.1	AtWRKY35,MEE24,WRKY35	WRKY DNA-binding protein 35
Gorai.005G003900	7.79484	1.22856e-40	Gorai.005G003900.1	AT3G56400.1	ATWRKY70,WRKY70	WRKY DNA-binding protein 70
Gorai.003G150700	4.43817	2.86559e-38	Gorai.003G150700.1	AT2G38470.1	ATWRKY33,WRKY33	WRKY DNA-binding protein 33
Gorai.001G002200	3.29415	1.02125e-36	Gorai.001G002200.1	AT4G31550.1	ATWRKY11,WRKY11	WRKY DNA-binding protein 11
Gorai.007G107300	8.58753	1.66477e-36	Gorai.007G107300.1	AT2G46400.1	ATWRKY46,WRKY46	WRKY DNA-binding protein 46
Gorai.009G214800	3.42695	1.66333e-31	Gorai.009G214800.1	AT4G24240.1	ATWRKY7,WRKY7	WRKY DNA-binding protein 7
Gorai.012G119600	7.12317	1.85419e-28	Gorai.012G119600.1	AT2G38470.1	ATWRKY33,WRKY33	WRKY DNA-binding protein 33
Gorai.010G219200	7.63793	2.19804e-26	Gorai.010G219200.1	AT3G56400.1	ATWRKY70,WRKY70	WRKY DNA-binding protein 70
Gorai.004G219300	3.39268	1.35126e-23	Gorai.004G219300.1	AT2G30590.1	WRKY21	WRKY DNA-binding protein 21
Gorai.009G276100	5.24025	3.16258e-23	Gorai.009G276100.1	AT4G24240.1	ATWRKY7,WRKY7	WRKY DNA-binding protein 7
Gorai.007G278400	5.07167	1.76057e-22	Gorai.007G278400.1	AT5G28650.1	ATWRKY74,WRKY74	WRKY DNA-binding protein 74
Gorai.001G273100	7.3158	6.54816e-22	Gorai.001G273100.1	AT5G13080.1	ATWRKY75,WRKY75	WRKY DNA-binding protein 75
Gorai.003G026600	3.09211	4.93924e-19	Gorai.003G026600.1	AT2G23320.1	WRKY15	WRKY DNA-binding protein 15
Gorai.004G219400	3.19297	6.17977e-19	Gorai.004G219400.1	AT2G30590.1	WRKY21	WRKY DNA-binding protein 21
Gorai.002G096200	2.19275	1.0134e-17	Gorai.002G096200.1	AT4G26640.2	AtWRKY20,WRKY20	WRKY family transcription factor family protein
Gorai.004G034600	2.19657	3.31749e-17	Gorai.004G034600.1	AT5G56270.1	ATWRKY2,WRKY2	WRKY DNA-binding protein 2
Gorai.001G147900	-4.2016	6.15814e-16	Gorai.001G147900.1	AT4G01720.1	AtWRKY47,WRKY47	WRKY family transcription factor
Gorai.013G008300	5.72855	8.07769e-15	Gorai.013G008300.1	AT2G40750.1	ATWRKY54,WRKY54	WRKY DNA-binding protein 54
Gorai.007G246500	6.4628	5.46483e-14	Gorai.007G246500.1	AT4G39410.1	ATWRKY13,WRKY13	WRKY DNA-binding protein 13
Gorai.006G013300	2.03472	6.82753e-14	Gorai.006G013300.1	AT1G13960.1	WRKY4	WRKY DNA-binding protein 4
Gorai.013G104500	2.93027	2.66609e-12	Gorai.013G104500.1	AT2G30590.1	WRKY21	WRKY DNA-binding protein 21
Gorai.009G421200	-1.46076	1.41841e-10	Gorai.009G421200.1	AT2G37260.1	ATWRKY44,DSL1,TTG2,WRKY44	WRKY family transcription factor family protein
Gorai.006G043200	6.47672	4.84101e-10	Gorai.006G043200.1	AT5G13080.1	ATWRKY75,WRKY75	WRKY DNA-binding protein 75
Gorai.010G121800	1.87647	6.54441e-10	Gorai.010G121800.1	AT4G31550.1	ATWRKY11,WRKY11	WRKY DNA-binding protein 11
Gorai.009G116800	6.31228	1.44686e-09	Gorai.009G116800.1	AT1G30650.1	AR411,ATWRKY14,WRKY14	WRKY DNA-binding protein 14
Gorai.011G006600	6.21442	8.20493e-09	Gorai.011G006600.1	AT1G30650.1	AR411,ATWRKY14,WRKY14	WRKY DNA-binding protein 14
Gorai.003G048100	4.92847	1.20378e-08	Gorai.003G048100.1	AT4G39410.1	ATWRKY13,WRKY13	WRKY DNA-binding protein 13
Gorai.007G014600	5.92522	2.9819e-07	Gorai.007G014600.1	AT4G11070.1	AtWRKY41,WRKY41	WRKY family transcription factor
Gorai.012G186000	3.35912	5.05854e-07	Gorai.012G186000.1	AT1G13960.1	WRKY4	WRKY DNA-binding protein 4
Gorai.013G092300	5.32605	5.45486e-07	Gorai.013G092300.1	AT1G69310.1	ATWRKY57,WRKY57	WRKY DNA-binding protein 57
Gorai.003G085500	-5.83193	1.1203e-06	Gorai.003G085500.1	AT4G23550.1	ATWRKY29,WRKY29	WRKY family transcription factor
Gorai.010G022600	1.41194	3.45688e-06	Gorai.010G022600.1	AT4G24240.1	ATWRKY7,WRKY7	WRKY DNA-binding protein 7
Gorai.011G037500	2.23092	3.63164e-06	Gorai.011G037500.1	AT1G29280.1	ATWRKY65,WRKY65	WRKY DNA-binding protein 65
DE SF25 vs XYLM
Gorai Gene ID	logFC	FDR	Transcript	ATGene	Symbol	Description
Gorai.009G062300	7.40526	6.12673e-79	Gorai.009G062300.1	AT1G80840.1	ATWRKY40,WRKY40	WRKY DNA-binding protein 40
Gorai.004G134600	8.4669	6.89593e-62	Gorai.004G134600.1	AT4G11070.1	AtWRKY41,WRKY41	WRKY family transcription factor
Gorai.004G160100	7.50804	8.16467e-55	Gorai.004G160100.1	AT4G01250.1	AtWRKY22,WRKY22	WRKY family transcription factor
Gorai.010G118300	7.03425	1.3707e-53	Gorai.010G118300.1	AT1G80840.1	ATWRKY40,WRKY40	WRKY DNA-binding protein 40
Gorai.001G155800	7.37488	1.1803e-44	Gorai.001G155800.1	AT2G46400.1	ATWRKY46,WRKY46	WRKY DNA-binding protein 46
Gorai.008G253300	8.90871	1.24245e-42	Gorai.008G253300.1	AT4G23810.1	ATWRKY53,WRKY53	WRKY family transcription factor
Gorai.012G013900	7.8985	1.6494e-41	Gorai.012G013900.1	AT3G56400.1	ATWRKY70,WRKY70	WRKY DNA-binding protein 70
Gorai.009G292600	6.07918	8.7109e-41	Gorai.009G292600.1	AT3G56400.1	ATWRKY70,WRKY70	WRKY DNA-binding protein 70
Gorai.004G199500	7.58025	1.27135e-40	Gorai.004G199500.1	AT2G30590.1	WRKY21	WRKY DNA-binding protein 21
Gorai.004G247000	4.72767	2.8427e-40	Gorai.004G247000.1	AT5G28650.1	ATWRKY74,WRKY74	WRKY DNA-binding protein 74
Gorai.004G166800	7.98909	4.74624e-38	Gorai.004G166800.1	AT2G44745.1		WRKY family transcription factor
Gorai.001G002200	4.77892	9.86183e-36	Gorai.001G002200.1	AT4G31550.1	ATWRKY11,WRKY11	WRKY DNA-binding protein 11
Gorai.001G037700	9.28771	5.54225e-35	Gorai.001G037700.1	AT4G31800.1	ATWRKY18,WRKY18	WRKY DNA-binding protein 18
Gorai.008G109600	8.4778	5.12354e-33	Gorai.008G109600.1	AT2G44745.1		WRKY family transcription factor
Gorai.007G122300	6.79427	7.22319e-33	Gorai.007G122300.1	AT2G34830.1	AtWRKY35,MEE24,WRKY35	WRKY DNA-binding protein 35
Gorai.003G150700	4.99765	5.13464e-32	Gorai.003G150700.1	AT2G38470.1	ATWRKY33,WRKY33	WRKY DNA-binding protein 33
Gorai.007G107300	8.1536	1.29676e-29	Gorai.007G107300.1	AT2G46400.1	ATWRKY46,WRKY46	WRKY DNA-binding protein 46
Gorai.001G147900	-4.99437	2.54586e-22	Gorai.001G147900.1	AT4G01720.1	AtWRKY47,WRKY47	WRKY family transcription factor
Gorai.012G119600	6.15472	9.69074e-22	Gorai.012G119600.1	AT2G38470.1	ATWRKY33,WRKY33	WRKY DNA-binding protein 33
Gorai.010G219200	6.94326	2.16365e-20	Gorai.010G219200.1	AT3G56400.1	ATWRKY70,WRKY70	WRKY DNA-binding protein 70
Gorai.009G276100	5.30654	1.91134e-18	Gorai.009G276100.1	AT4G24240.1	ATWRKY7,WRKY7	WRKY DNA-binding protein 7
Gorai.004G219300	3.26086	5.2939e-17	Gorai.004G219300.1	AT2G30590.1	WRKY21	WRKY DNA-binding protein 21
Gorai.003G026600	3.48752	1.81922e-16	Gorai.003G026600.1	AT2G23320.1	WRKY15	WRKY DNA-binding protein 15
Gorai.005G003900	3.20569	1.18431e-15	Gorai.005G003900.1	AT3G56400.1	ATWRKY70,WRKY70	WRKY DNA-binding protein 70
Gorai.001G273100	5.01158	4.08778e-15	Gorai.001G273100.1	AT5G13080.1	ATWRKY75,WRKY75	WRKY DNA-binding protein 75
Gorai.007G278400	3.69517	7.92123e-14	Gorai.007G278400.1	AT5G28650.1	ATWRKY74,WRKY74	WRKY DNA-binding protein 74
Gorai.013G008300	6.37647	7.93646e-13	Gorai.013G008300.1	AT2G40750.1	ATWRKY54,WRKY54	WRKY DNA-binding protein 54
Gorai.010G022600	3.00283	4.05752e-12	Gorai.010G022600.1	AT4G24240.1	ATWRKY7,WRKY7	WRKY DNA-binding protein 7
Gorai.004G034600	2.18845	4.72365e-12	Gorai.004G034600.1	AT5G56270.1	ATWRKY2,WRKY2	WRKY DNA-binding protein 2
Gorai.007G246500	6.18787	1.35548e-11	Gorai.007G246500.1	AT4G39410.1	ATWRKY13,WRKY13	WRKY DNA-binding protein 13
Gorai.004G219400	2.50297	1.52355e-11	Gorai.004G219400.1	AT2G30590.1	WRKY21	WRKY DNA-binding protein 21
Gorai.009G214800	1.86423	1.8076e-10	Gorai.009G214800.1	AT4G24240.1	ATWRKY7,WRKY7	WRKY DNA-binding protein 7
Gorai.006G043200	6.42953	4.65648e-09	Gorai.006G043200.1	AT5G13080.1	ATWRKY75,WRKY75	WRKY DNA-binding protein 75
Gorai.013G104500	2.35867	3.75784e-08	Gorai.013G104500.1	AT2G30590.1	WRKY21	WRKY DNA-binding protein 21
Gorai.009G116800	5.94667	1.29502e-07	Gorai.009G116800.1	AT1G30650.1	AR411,ATWRKY14,WRKY14	WRKY DNA-binding protein 14
Gorai.010G121800	1.91548	1.34415e-07	Gorai.010G121800.1	AT4G31550.1	ATWRKY11,WRKY11	WRKY DNA-binding protein 11
Gorai.003G048100	4.725	8.39981e-07	Gorai.003G048100.1	AT4G39410.1	ATWRKY13,WRKY13	WRKY DNA-binding protein 13
Gorai.002G096200	1.39696	1.2322e-06	Gorai.002G096200.1	AT4G26640.2	AtWRKY20,WRKY20	WRKY family transcription factor family protein
Gorai.011G006600	5.95129	2.05361e-06	Gorai.011G006600.1	AT1G30650.1	AR411,ATWRKY14,WRKY14	WRKY DNA-binding protein 14
Gorai.012G186000	3.5841	3.57733e-06	Gorai.012G186000.1	AT1G13960.1	WRKY4	WRKY DNA-binding protein 4
Gorai.008G138900	2.44353	4.34272e-06	Gorai.008G138900.1	AT1G29280.1	ATWRKY65,WRKY65	WRKY DNA-binding protein 65
Gorai.010G222400	3.75891	4.72953e-06	Gorai.010G222400.1	AT1G80840.1	ATWRKY40,WRKY40	WRKY DNA-binding protein 40
DE SF07 vs PITH
Gorai Gene ID	logFC	FDR	Transcript	ATGene	Symbol	Description
Gorai.004G166800	7.89367	6.18103e-43	Gorai.004G166800.1	AT2G44745.1		WRKY family transcription factor
Gorai.004G247000	6.35682	1.11242e-42	Gorai.004G247000.1	AT5G28650.1	ATWRKY74,WRKY74	WRKY DNA-binding protein 74
Gorai.009G062300	7.32665	6.34781e-42	Gorai.009G062300.1	AT1G80840.1	ATWRKY40,WRKY40	WRKY DNA-binding protein 40
Gorai.003G150700	5.31571	1.29277e-41	Gorai.003G150700.1	AT2G38470.1	ATWRKY33,WRKY33	WRKY DNA-binding protein 33
Gorai.004G134600	7.33422	1.31272e-40	Gorai.004G134600.1	AT4G11070.1	AtWRKY41,WRKY41	WRKY family transcription factor
Gorai.005G068100	7.71346	7.54656e-37	Gorai.005G068100.1	AT5G49520.1	ATWRKY48,WRKY48	WRKY DNA-binding protein 48
Gorai.007G107300	6.73126	6.02431e-34	Gorai.007G107300.1	AT2G46400.1	ATWRKY46,WRKY46	WRKY DNA-binding protein 46
Gorai.009G292600	5.2552	1.87325e-30	Gorai.009G292600.1	AT3G56400.1	ATWRKY70,WRKY70	WRKY DNA-binding protein 70
Gorai.010G118300	4.40481	9.45898e-28	Gorai.010G118300.1	AT1G80840.1	ATWRKY40,WRKY40	WRKY DNA-binding protein 40
Gorai.001G155800	6.24158	4.35031e-27	Gorai.001G155800.1	AT2G46400.1	ATWRKY46,WRKY46	WRKY DNA-binding protein 46
Gorai.008G253300	6.7225	9.75598e-27	Gorai.008G253300.1	AT4G23810.1	ATWRKY53,WRKY53	WRKY family transcription factor
Gorai.008G109600	8.12016	5.14824e-25	Gorai.008G109600.1	AT2G44745.1		WRKY family transcription factor
Gorai.004G199500	6.44566	1.29069e-23	Gorai.004G199500.1	AT2G30590.1	WRKY21	WRKY DNA-binding protein 21
Gorai.011G006600	8.29201	1.12873e-21	Gorai.011G006600.1	AT1G30650.1	AR411,ATWRKY14,WRKY14	WRKY DNA-binding protein 14
Gorai.007G122300	4.37934	1.03471e-19	Gorai.007G122300.1	AT2G34830.1	AtWRKY35,MEE24,WRKY35	WRKY DNA-binding protein 35
Gorai.003G048100	6.66496	2.37516e-19	Gorai.003G048100.1	AT4G39410.1	ATWRKY13,WRKY13	WRKY DNA-binding protein 13
Gorai.006G013300	3.66717	4.49663e-19	Gorai.006G013300.1	AT1G13960.1	WRKY4	WRKY DNA-binding protein 4
Gorai.004G219300	3.30515	5.07053e-19	Gorai.004G219300.1	AT2G30590.1	WRKY21	WRKY DNA-binding protein 21
Gorai.004G219400	3.3427	3.85571e-18	Gorai.004G219400.1	AT2G30590.1	WRKY21	WRKY DNA-binding protein 21
Gorai.011G037500	4.99858	1.64946e-16	Gorai.011G037500.1	AT1G29280.1	ATWRKY65,WRKY65	WRKY DNA-binding protein 65
Gorai.012G013900	5.85243	2.0899e-16	Gorai.012G013900.1	AT3G56400.1	ATWRKY70,WRKY70	WRKY DNA-binding protein 70
Gorai.012G119600	4.28837	2.42562e-16	Gorai.012G119600.1	AT2G38470.1	ATWRKY33,WRKY33	WRKY DNA-binding protein 33
Gorai.002G096200	3.04504	1.13655e-15	Gorai.002G096200.1	AT4G26640.2	AtWRKY20,WRKY20	WRKY family transcription factor family protein
Gorai.013G092300	6.79759	1.96305e-13	Gorai.013G092300.1	AT1G69310.1	ATWRKY57,WRKY57	WRKY DNA-binding protein 57
Gorai.004G144900	4.9022	1.55103e-11	Gorai.004G144900.1	AT2G47260.1	ATWRKY23,WRKY23	WRKY DNA-binding protein 23
Gorai.009G160800	5.27984	2.56201e-10	Gorai.009G160800.1	AT1G29280.1	ATWRKY65,WRKY65	WRKY DNA-binding protein 65
Gorai.009G180400	6.07058	4.16745e-10	Gorai.009G180400.1	AT1G62300.1	ATWRKY6,WRKY6	WRKY family transcription factor
Gorai.008G137900	3.17834	1.38575e-09	Gorai.008G137900.1	AT2G47260.1	ATWRKY23,WRKY23	WRKY DNA-binding protein 23
Gorai.004G034600	2.0322	2.75851e-09	Gorai.004G034600.1	AT5G56270.1	ATWRKY2,WRKY2	WRKY DNA-binding protein 2
Gorai.010G219200	4.85146	3.08054e-09	Gorai.010G219200.1	AT3G56400.1	ATWRKY70,WRKY70	WRKY DNA-binding protein 70
Gorai.007G246500	4.82449	7.07812e-09	Gorai.007G246500.1	AT4G39410.1	ATWRKY13,WRKY13	WRKY DNA-binding protein 13
Gorai.003G026600	2.74181	1.45026e-08	Gorai.003G026600.1	AT2G23320.1	WRKY15	WRKY DNA-binding protein 15
Gorai.007G142800	3.28404	1.46835e-08	Gorai.007G142800.1	AT2G30590.1	WRKY21	WRKY DNA-binding protein 21
Gorai.001G037700	5.11587	1.88917e-07	Gorai.001G037700.1	AT4G31800.1	ATWRKY18,WRKY18	WRKY DNA-binding protein 18
Gorai.006G265200	4.61297	3.19427e-07	Gorai.006G265200.1	AT2G47260.1	ATWRKY23,WRKY23	WRKY DNA-binding protein 23
Gorai.013G179400	-2.25045	6.22907e-07	Gorai.013G179400.1	AT5G56270.1	ATWRKY2,WRKY2	WRKY DNA-binding protein 2
Gorai.009G276100	3.60408	6.43646e-07	Gorai.009G276100.1	AT4G24240.1	ATWRKY7,WRKY7	WRKY DNA-binding protein 7
Gorai.012G051500	1.7956	1.27779e-06	Gorai.012G051500.1	AT2G03340.1	WRKY3	WRKY DNA-binding protein 3
Gorai.007G346800	4.12709	1.69943e-06	Gorai.007G346800.1	AT4G12020.3	ATWRKY19,MAPKKK11,MEKK4,WRKY19	protein kinase family protein
Gorai.001G273100	5.12422	6.06809e-06	Gorai.001G273100.1	AT5G13080.1	ATWRKY75,WRKY75	WRKY DNA-binding protein 75
DE SF07 vs SF15
Gorai Gene ID	logFC	FDR	Transcript	ATGene	Symbol	Description
Gorai.001G147900	1.8708	8.64001e-06	Gorai.001G147900.1	AT4G01720.1	AtWRKY47,WRKY47
Gorai.003G150700	1.87317	1.47823e-05	Gorai.003G150700.1	AT2G38470.1	ATWRKY33,WRKY33
Gorai.003G085500	5.43951	1.63193e-05	Gorai.003G085500.1	AT4G23550.1	ATWRKY29,WRKY29
DE SF07 vs SF25
Gorai Gene ID	logFC	FDR	Transcript	ATGene	Symbol	Description
Gorai.001G147900	2.69378	1.86272e-10	Gorai.001G147900.1	AT4G01720.1	AtWRKY47,WRKY47	WRKY family transcription factor
Gorai.006G013300	2.68917	6.86321e-10	Gorai.006G013300.1	AT1G13960.1	WRKY4	WRKY DNA-binding protein 4
Gorai.005G003900	5.73099	8.95504e-08	Gorai.005G003900.1	AT3G56400.1	ATWRKY70,WRKY70	WRKY DNA-binding protein 70
Gorai.012G051500	1.68106	8.31957e-07	Gorai.012G051500.1	AT2G03340.1	WRKY3	WRKY DNA-binding protein 3
Gorai.004G144900	4.08023	3.48403e-06	Gorai.004G144900.1	AT2G47260.1	ATWRKY23,WRKY23	WRKY DNA-binding protein 23
Gorai.002G096200	1.87238	1.0309e-05	Gorai.002G096200.1	AT4G26640.2	AtWRKY20,WRKY20	WRKY family transcription factor family protein
Gorai.009G214800	2.17723	1.13608e-05	Gorai.009G214800.1	AT4G24240.1	ATWRKY7,WRKY7	WRKY DNA-binding protein 7
DE SF15 vs SF25
Gorai Gene ID	logFC	FDR	Transcript	ATGene	Symbol	Desc
Gorai.005G003900	4.50034	4.19587e-06	Gorai.005G003900.1	AT3G56400.1	ATWRKY70,WRKY70	WRKY DNA-binding protein 70
DE stem vs fibre
Gorai Gene ID	logFC	FDR	Transcript	ATGene	Symbol	Desc
Gorai.004G166800	-8.00077	1.04102e-59	Gorai.004G166800.1	AT2G44745.1		WRKY family transcription factor
Gorai.009G062300	-7.76072	1.45573e-53	Gorai.009G062300.1	AT1G80840.1	ATWRKY40,WRKY40	WRKY DNA-binding protein 40
Gorai.008G109600	-8.08589	9.74281e-49	Gorai.008G109600.1	AT2G44745.1		WRKY family transcription factor
Gorai.004G199500	-6.99808	1.29363e-48	Gorai.004G199500.1	AT2G30590.1	WRKY21	WRKY DNA-binding protein 21
Gorai.004G247000	-5.58038	3.84325e-47	Gorai.004G247000.1	AT5G28650.1	ATWRKY74,WRKY74	WRKY DNA-binding protein 74
Gorai.009G292600	-5.93902	7.63022e-44	Gorai.009G292600.1	AT3G56400.1	ATWRKY70,WRKY70	WRKY DNA-binding protein 70
Gorai.007G122300	-5.36755	2.84134e-39	Gorai.007G122300.1	AT2G34830.1	AtWRKY35,MEE24,WRKY35	WRKY DNA-binding protein 35
Gorai.001G155800	-7.25096	4.07849e-39	Gorai.001G155800.1	AT2G46400.1	ATWRKY46,WRKY46	WRKY DNA-binding protein 46
Gorai.010G118300	-5.90601	7.7635e-39	Gorai.010G118300.1	AT1G80840.1	ATWRKY40,WRKY40	WRKY DNA-binding protein 40
Gorai.007G107300	-7.8764	5.96832e-37	Gorai.007G107300.1	AT2G46400.1	ATWRKY46,WRKY46	WRKY DNA-binding protein 46
Gorai.004G134600	-8.70276	1.53436e-36	Gorai.004G134600.1	AT4G11070.1	AtWRKY41,WRKY41	WRKY family transcription factor
Gorai.008G253300	-8.6759	1.90052e-30	Gorai.008G253300.1	AT4G23810.1	ATWRKY53,WRKY53	WRKY family transcription factor
Gorai.012G119600	-5.87832	4.37852e-27	Gorai.012G119600.1	AT2G38470.1	ATWRKY33,WRKY33	WRKY DNA-binding protein 33
Gorai.003G150700	-4.7184	4.45661e-27	Gorai.003G150700.1	AT2G38470.1	ATWRKY33,WRKY33	WRKY DNA-binding protein 33
Gorai.004G219300	-3.33281	4.05059e-24	Gorai.004G219300.1	AT2G30590.1	WRKY21	WRKY DNA-binding protein 21
Gorai.012G013900	-8.15439	4.76718e-24	Gorai.012G013900.1	AT3G56400.1	ATWRKY70,WRKY70	WRKY DNA-binding protein 70
Gorai.007G246500	-5.64208	3.90355e-22	Gorai.007G246500.1	AT4G39410.1	ATWRKY13,WRKY13	WRKY DNA-binding protein 13
Gorai.004G219400	-3.04665	1.69026e-21	Gorai.004G219400.1	AT2G30590.1	WRKY21	WRKY DNA-binding protein 21
Gorai.010G219200	-6.64588	2.36808e-21	Gorai.010G219200.1	AT3G56400.1	ATWRKY70,WRKY70	WRKY DNA-binding protein 70
Gorai.001G037700	-8.89494	1.2773e-20	Gorai.001G037700.1	AT4G31800.1	ATWRKY18,WRKY18	WRKY DNA-binding protein 18
Gorai.009G276100	-4.72443	2.84687e-19	Gorai.009G276100.1	AT4G24240.1	ATWRKY7,WRKY7	WRKY DNA-binding protein 7
Gorai.003G026600	-3.06446	2.06981e-18	Gorai.003G026600.1	AT2G23320.1	WRKY15	WRKY DNA-binding protein 15
Gorai.003G048100	-5.68342	1.79692e-17	Gorai.003G048100.1	AT4G39410.1	ATWRKY13,WRKY13	WRKY DNA-binding protein 13
Gorai.004G160100	-6.08975	8.2111e-17	Gorai.004G160100.1	AT4G01250.1	AtWRKY22,WRKY22	WRKY family transcription factor
Gorai.013G092300	-5.51633	9.02734e-17	Gorai.013G092300.1	AT1G69310.1	ATWRKY57,WRKY57	WRKY DNA-binding protein 57
Gorai.011G006600	-7.25439	2.55061e-16	Gorai.011G006600.1	AT1G30650.1	AR411,ATWRKY14,WRKY14	WRKY DNA-binding protein 14
Gorai.004G034600	-2.11902	7.13099e-16	Gorai.004G034600.1	AT5G56270.1	ATWRKY2,WRKY2	WRKY DNA-binding protein 2
Gorai.001G273100	-5.68053	5.49976e-15	Gorai.001G273100.1	AT5G13080.1	ATWRKY75,WRKY75	WRKY DNA-binding protein 75
Gorai.013G008300	-5.59962	6.74602e-14	Gorai.013G008300.1	AT2G40750.1	ATWRKY54,WRKY54	WRKY DNA-binding protein 54
Gorai.007G278400	-4.09015	1.7084e-13	Gorai.007G278400.1	AT5G28650.1	ATWRKY74,WRKY74	WRKY DNA-binding protein 74
Gorai.011G037500	-3.01931	2.95624e-12	Gorai.011G037500.1	AT1G29280.1	ATWRKY65,WRKY65	WRKY DNA-binding protein 65
Gorai.012G186000	-3.03105	4.17196e-11	Gorai.012G186000.1	AT1G13960.1	WRKY4	WRKY DNA-binding protein 4
Gorai.007G346800	-3.53761	1.58047e-10	Gorai.007G346800.1	AT4G12020.3	ATWRKY19,MAPKKK11,MEKK4,WRKY19	protein kinase family protein
Gorai.001G002200	-2.98784	6.37676e-10	Gorai.001G002200.1	AT4G31550.1	ATWRKY11,WRKY11	WRKY DNA-binding protein 11
Gorai.013G104500	-2.26011	1.88391e-09	Gorai.013G104500.1	AT2G30590.1	WRKY21	WRKY DNA-binding protein 21
Gorai.010G121800	-1.81806	4.62966e-09	Gorai.010G121800.1	AT4G31550.1	ATWRKY11,WRKY11	WRKY DNA-binding protein 11
Gorai.002G096200	-2.03135	6.2578e-09	Gorai.002G096200.1	AT4G26640.2	AtWRKY20,WRKY20	WRKY family transcription factor family protein
Gorai.006G043200	-5.80896	1.093e-08	Gorai.006G043200.1	AT5G13080.1	ATWRKY75,WRKY75	WRKY DNA-binding protein 75
Gorai.007G142800	-2.87606	2.87575e-08	Gorai.007G142800.1	AT2G30590.1	WRKY21	WRKY DNA-binding protein 21
Gorai.004G069500	-4.69408	7.63078e-08	Gorai.004G069500.1	AT2G44745.1		WRKY family transcription factor
Gorai.007G014600	-5.28747	7.87194e-08	Gorai.007G014600.1	AT4G11070.1	AtWRKY41,WRKY41	WRKY family transcription factor
Gorai.013G179400	1.84193	1.57856e-07	Gorai.013G179400.1	AT5G56270.1	ATWRKY2,WRKY2	WRKY DNA-binding protein 2
Gorai.009G116800	-5.47371	2.34403e-07	Gorai.009G116800.1	AT1G30650.1	AR411,ATWRKY14,WRKY14	WRKY DNA-binding protein 14
Gorai.005G068100	-4.64736	2.95722e-07	Gorai.005G068100.1	AT5G49520.1	ATWRKY48,WRKY48	WRKY DNA-binding protein 48
Gorai.006G265200	-3.43355	7.13756e-07	Gorai.006G265200.1	AT2G47260.1	ATWRKY23,WRKY23	WRKY DNA-binding protein 23

## Sheet: ABA-REBP3
ABA-REBP3-related
DE XYLM vs PITH
Gorai Gene ID	logFC	FDR	Transcript	ATGene	Symbol	Description
none
DE SF15 vs XYLM
Gorai Gene ID	logFC	FDR	Transcript	ATGene	Symbol	Description
Gorai.013G044500	1.59993	1.36369e-13	Gorai.013G044500.1	AT4G34000.1	ABF3,DPBF5	abscisic acid responsive elements-binding factor 3
DE SF25 vs XYLM
Gorai Gene ID	logFC	FDR	Transcript	ATGene	Symbol	Description
Gorai.013G044500	1.85179	7.41506e-11	Gorai.013G044500.1	AT4G34000.1	ABF3,DPBF5	abscisic acid responsive elements-binding factor 3
DE SF07 vs PITH
Gorai Gene ID	logFC	FDR	Transcript	ATGene	Symbol	Description
none
DE SF07 vs FS15
Gorai Gene ID	logFC	FDR	Transcript	ATGene	Symbol	Description
none
DE SF07 vs FS25
Gorai Gene ID	logFC	FDR	Transcript	ATGene	Symbol	Description
none
DE SF15 vs SF25
Gorai Gene ID	logFC	FDR	Transcript	ATGene	Symbol	Description
none
DE stem vs fibre
Gorai Gene ID	logFC	FDR	Transcript	ATGene	Symbol	Description
Gorai.013G044500	-1.62156	2.09214e-08	Gorai.013G044500.1	AT4G34000.1	ABF3,DPBF5	abscisic acid responsive elements-binding factor 3

## Sheet: AGAMOUS-like
AGAMOUS-related
DE XYLM vs PITH
Gorai Gene ID	logFC	FDR	Transcript	ATGene	Symbol	Description
none
DE SF15 vs XYLM
Gorai Gene ID	logFC	FDR	Transcript	ATGene	Symbol	Description
Gorai.008G112400	-6.56101	3.20642e-14	Gorai.008G112400.1	AT5G13790.1	AGL15	AGAMOUS-like 15
Gorai.008G242500	5.67056	5.77953e-07	Gorai.008G242500.1	AT4G22950.1	AGL19,GL19	AGAMOUS-like 19
Gorai.003G163900	6.09614	1.13805e-06	Gorai.003G163900.1	AT4G22950.1	AGL19,GL19	AGAMOUS-like 19
Gorai.008G115200	4.37462	3.36854e-12	Gorai.008G115200.1	AT2G45660.1	AGL20,ATSOC1,SOC1	AGAMOUS-like 20
Gorai.007G093800	5.94264	8.12938e-08	Gorai.007G093800.1	AT2G45660.1	AGL20,ATSOC1,SOC1	AGAMOUS-like 20
Gorai.008G194100	1.83788	4.85407e-09	Gorai.008G194100.1	AT1G18750.1	AGL65	AGAMOUS-like 65
Gorai.001G075800	3.39051	5.77219e-25	Gorai.001G075800.1	AT5G60910.1	AGL8,FUL	AGAMOUS-like 8
Gorai.003G103000	2.60631	5.10489e-14	Gorai.003G103000.1	AT5G60910.1	AGL8,FUL	AGAMOUS-like 8
Gorai.013G210600	-6.20771	5.12032e-11	Gorai.013G210600.1	AT5G48670.1	AGL80,FEM111	AGAMOUS-like 80
DE SF25 vs XYLM
Gorai Gene ID	logFC	FDR	Transcript	ATGene	Symbol	Description
Gorai.008G115200	4.59666	5.98728e-11	Gorai.008G115200.1	AT2G45660.1	AGL20,ATSOC1,SOC1	AGAMOUS-like 20
Gorai.007G093800	5.20294	7.19247e-07	Gorai.007G093800.1	AT2G45660.1	AGL20,ATSOC1,SOC1	AGAMOUS-like 20
Gorai.001G075800	4.01898	9.86199e-21	Gorai.001G075800.1	AT5G60910.1	AGL8,FUL	AGAMOUS-like 8
Gorai.003G103000	4.30965	6.72083e-16	Gorai.003G103000.1	AT5G60910.1	AGL8,FUL	AGAMOUS-like 8
DE SF07 vs PITH
Gorai Gene ID	logFC	FDR	Transcript	ATGene	Symbol	Description
Gorai.009G216900	4.89793	1.09613e-10	Gorai.009G216900.1	AT1G22130.1	AGL104	AGAMOUS-like 104
Gorai.008G112400	-5.25049	1.12195e-07	Gorai.008G112400.1	AT5G13790.1	AGL15	AGAMOUS-like 15
Gorai.008G115200	5.30156	1.43627e-17	Gorai.008G115200.1	AT2G45660.1	AGL20,ATSOC1,SOC1	AGAMOUS-like 20
Gorai.007G093800	7.15155	8.64551e-17	Gorai.007G093800.1	AT2G45660.1	AGL20,ATSOC1,SOC1	AGAMOUS-like 20
Gorai.007G093700	-7.01683	1.04844e-08	Gorai.007G093700.1	AT2G45650.1	AGL6	AGAMOUS-like 6
Gorai.008G194100	2.01607	1.20603e-07	Gorai.008G194100.1	AT1G18750.1	AGL65	AGAMOUS-like 65
Gorai.001G075800	5.17319	2.64805e-28	Gorai.001G075800.1	AT5G60910.1	AGL8,FUL	AGAMOUS-like 8
Gorai.003G103000	5.16385	4.73547e-16	Gorai.003G103000.1	AT5G60910.1	AGL8,FUL	AGAMOUS-like 8
DE SF07 vs SF15
Gorai Gene ID	logFC	FDR	Transcript	ATGene	Symbol	Description
none
DE SF07 vs SF25
Gorai Gene ID	logFC	FDR	Transcript	ATGene	Symbol	Description
none
DE SF15 vs SF25
Gorai Gene ID	logFC	FDR	Transcript	ATGene	Symbol	Description
Gorai.013G210600	-3.89857	7.91593e-07	Gorai.013G210600.1	AT5G48670.1	AGL80,FEM111	AGAMOUS-like 80
DE stem vs fibre
Gorai Gene ID	logFC	FDR	Transcript	ATGene	Symbol	Description
Gorai.008G112400	5.56484	2.99175e-11	Gorai.008G112400.1	AT5G13790.1	AGL15	AGAMOUS-like 15
Gorai.003G163900	-5.62679	2.69559e-09	Gorai.003G163900.1	AT4G22950.1	AGL19,GL19	AGAMOUS-like 19
Gorai.008G242500	-5.04272	6.98332e-07	Gorai.008G242500.1	AT4G22950.1	AGL19,GL19	AGAMOUS-like 19
Gorai.008G115200	-4.81914	1.58014e-22	Gorai.008G115200.1	AT2G45660.1	AGL20,ATSOC1,SOC1	AGAMOUS-like 20
Gorai.007G093800	-6.3036	2.97783e-17	Gorai.007G093800.1	AT2G45660.1	AGL20,ATSOC1,SOC1	AGAMOUS-like 20
Gorai.007G237300	-1.44385	6.22401e-06	Gorai.007G237300.1	AT2G45660.1	AGL20,ATSOC1,SOC1	AGAMOUS-like 20
Gorai.007G093700	6.31492	3.92047e-06	Gorai.007G093700.1	AT2G45650.1	AGL6	AGAMOUS-like 6
Gorai.008G194100	-1.75108	1.99769e-09	Gorai.008G194100.1	AT1G18750.1	AGL65	AGAMOUS-like 65
Gorai.001G075800	-4.12023	4.63688e-33	Gorai.001G075800.1	AT5G60910.1	AGL8,FUL	AGAMOUS-like 8
Gorai.003G103000	-3.6088	5.35847e-20	Gorai.003G103000.1	AT5G60910.1	AGL8,FUL	AGAMOUS-like 8

## Sheet: AP2 B3-like
AP2/B3-like
DE XYLM vs PITH
Gorai Gene ID	logFC	FDR	Transcript	ATGene	Symbol	Description
Gorai.006G152400	-7.08725	1.70751e-29	Gorai.006G152400.1	AT2G36080.1		AP2/B3-like transcriptional factor family protein
DE SF15 vs XYLM
Gorai Gene ID	logFC	FDR	Transcript	ATGene	Symbol	Description
Gorai.006G152400	7.15168	3.40714e-44	Gorai.006G152400.1	AT2G36080.1		AP2/B3-like transcriptional factor family protein
Gorai.002G130300	1.75553	6.93662e-09	Gorai.002G130300.1	AT4G33280.1		AP2/B3-like transcriptional factor family protein
Gorai.013G039800	1.15031	1.40489e-07	Gorai.013G039800.1	AT3G18990.1	REM39,VRN1	AP2/B3-like transcriptional factor family protein
Gorai.002G237900	5.76866	2.16825e-06	Gorai.002G237900.1	AT3G11580.1		AP2/B3-like transcriptional factor family protein
Gorai.013G040000	-1.8051	4.69541e-12	Gorai.013G040000.1	AT3G18990.1	REM39,VRN1	AP2/B3-like transcriptional factor family protein
Gorai.007G114200	-6.00552	2.82334e-09	Gorai.007G114200.1	AT1G01030.1	NGA3	AP2/B3-like transcriptional factor family protein
Gorai.013G245600	-3.01	5.08436e-08	Gorai.013G245600.1	AT3G18990.1	REM39,VRN1	AP2/B3-like transcriptional factor family protein
Gorai.013G039700	-2.18496	7.856e-07	Gorai.013G039700.1	AT3G18990.1	REM39,VRN1	AP2/B3-like transcriptional factor family protein
Gorai.008G071600	-3.26351	3.8654e-06	Gorai.008G071600.1	AT3G18990.1	REM39,VRN1	AP2/B3-like transcriptional factor family protein
DE SF25 vs XYLM
Gorai Gene ID	logFC	FDR	Transcript	ATGene	Symbol	Description
Gorai.006G152400	6.50496	4.74805e-32	Gorai.006G152400.1	AT2G36080.1		AP2/B3-like transcriptional factor family protein
Gorai.013G040000	-2.01976	1.20031e-11	Gorai.013G040000.1	AT3G18990.1	REM39,VRN1	AP2/B3-like transcriptional factor family protein
Gorai.011G111100	-1.72401	4.52563e-10	Gorai.011G111100.1	AT4G01500.1	NGA4	AP2/B3-like transcriptional factor family protein
Gorai.007G114200	-5.9112	1.06091e-07	Gorai.007G114200.1	AT1G01030.1	NGA3	AP2/B3-like transcriptional factor family protein
DE SF07 vs PITH
Gorai Gene ID	logFC	FDR	Transcript	ATGene	Symbol	Description
Gorai.007G114200	-5.58795	8.57883e-09	Gorai.007G114200.1	AT1G01030.1	NGA3	AP2/B3-like transcriptional factor family protein
Gorai.013G039700	-3.01909	8.88346e-08	Gorai.013G039700.1	AT3G18990.1	REM39,VRN1	AP2/B3-like transcriptional factor family protein
Gorai.013G245600	-4.55864	2.52727e-07	Gorai.013G245600.1	AT3G18990.1	REM39,VRN1	AP2/B3-like transcriptional factor family protein
Gorai.013G040000	-2.45983	6.21515e-07	Gorai.013G040000.1	AT3G18990.1	REM39,VRN1	AP2/B3-like transcriptional factor family protein
DE SF07 vs SF15
Gorai Gene ID	logFC	FDR	Transcript	ATGene	Symbol	Description
none
DE SF07 vs SF25
Gorai Gene ID	logFC	FDR	Transcript	ATGene	Symbol	Description
Gorai.011G111100	2.47095	3.11286e-13	Gorai.011G111100.1	AT4G01500.1	NGA4	AP2/B3-like transcriptional factor family protein
DE SF15 vs SF25
Gorai Gene ID	logFC	FDR	Transcript	ATGene	Symbol	Description
Gorai.011G111100	1.3369	5.25163e-07	Gorai.011G111100.1	AT4G01500.1	NGA4	AP2/B3-like transcriptional factor family protein
DE stem vs fibre
Gorai Gene ID	logFC	FDR	Transcript	ATGene	Symbol	Description
Gorai.007G114200	5.73695	2.885e-14	Gorai.007G114200.1	AT1G01030.1	NGA3	AP2/B3-like transcriptional factor family protein
Gorai.013G245600	3.37862	9.46989e-13	Gorai.013G245600.1	AT3G18990.1	REM39,VRN1	AP2/B3-like transcriptional factor family protein
Gorai.013G040000	2.13123	1.04593e-10	Gorai.013G040000.1	AT3G18990.1	REM39,VRN1	AP2/B3-like transcriptional factor family protein
Gorai.008G071600	3.48138	2.05151e-10	Gorai.008G071600.1	AT3G18990.1	REM39,VRN1	AP2/B3-like transcriptional factor family protein
Gorai.013G039700	2.22454	3.49341e-06	Gorai.013G039700.1	AT3G18990.1	REM39,VRN1	AP2/B3-like transcriptional factor family protein
Gorai.006G152400	-6.40627	8.4178e-11	Gorai.006G152400.1	AT2G36080.1		AP2/B3-like transcriptional factor family protein

## Sheet: AUX IAA
AUX/IAA-related
DE XYLM vs PITH
Gorai Gene ID	logFC	FDR	Transcript	ATGene	Symbol	Description
Gorai.009G048400	-3.30219	2.97509e-15	Gorai.009G048400.1	AT1G51950.1	IAA18	indole-3-acetic acid inducible 18
Gorai.009G078800	-2.99928	2.54084e-11	Gorai.009G078800.1	AT5G60450.1	ARF4	auxin response factor 4
Gorai.011G180100	-2.79954	5.51207e-23	Gorai.011G180100.1	AT2G33310.1	IAA13	auxin-induced protein 13
Gorai.006G250900	-2.61482	6.13906e-10	Gorai.006G250900.1	AT2G33310.1	IAA13	auxin-induced protein 13
Gorai.009G152700	-2.54956	6.58312e-11	Gorai.009G152700.1	AT5G37020.1	ARF8,ATARF8	auxin response factor 8
Gorai.001G242800	-1.99957	2.46962e-08	Gorai.001G242800.1	AT5G43700.1	ATAUX2-11,IAA4	AUX/IAA transcriptional regulator family protein
Gorai.005G046500	3.16242	6.35095e-12	Gorai.005G046500.1	AT4G14550.1	IAA14,SLR	indole-3-acetic acid inducible 14
DE SF15 vs XYLM
Gorai Gene ID	logFC	FDR	Transcript	ATGene	Symbol	Description
Gorai.006G246000	-9.27943	4.15024e-106	Gorai.006G246000.1	AT4G14550.1	IAA14,SLR	indole-3-acetic acid inducible 14
Gorai.007G117700	-8.83141	2.97109e-72	Gorai.007G117700.1	AT3G62100.1	IAA30	indole-3-acetic acid inducible 30
Gorai.008G126200	-2.28426	8.72007e-28	Gorai.008G126200.1	AT3G61830.1	ARF18	auxin response factor 18
Gorai.011G238900	-1.56018	8.82594e-12	Gorai.011G238900.1	AT4G30080.1	ARF16	auxin response factor 16
Gorai.011G109000	-1.21463	2.80696e-09	Gorai.011G109000.1	AT5G65670.2	IAA9	indole-3-acetic acid inducible 9
Gorai.011G048200	1.07318	2.16266e-06	Gorai.011G048200.1	AT5G37020.1	ARF8,ATARF8	auxin response factor 8
Gorai.001G204500	1.11685	3.41512e-06	Gorai.001G204500.1	AT5G37020.1	ARF8,ATARF8	auxin response factor 8
Gorai.003G035700	1.38362	4.74149e-11	Gorai.003G035700.1	AT5G65670.1	IAA9	indole-3-acetic acid inducible 9
Gorai.010G031600	1.74243	5.7348e-24	Gorai.010G031600.1	AT5G65670.2	IAA9	indole-3-acetic acid inducible 9
Gorai.009G152700	1.7808	2.18588e-10	Gorai.009G152700.1	AT5G37020.1	ARF8,ATARF8	auxin response factor 8
Gorai.001G017000	1.8918	1.32342e-25	Gorai.001G017000.1	AT1G19220.1	ARF11,ARF19,IAA22	auxin response factor 19
Gorai.008G097200	1.90645	9.89747e-17	Gorai.008G097200.1	AT5G37020.1	ARF8,ATARF8	auxin response factor 8
Gorai.006G008700	1.93496	9.11096e-16	Gorai.006G008700.1	AT5G37020.1	ARF8,ATARF8	auxin response factor 8
Gorai.001G153900	1.99324	2.04212e-23	Gorai.001G153900.1	AT2G46530.1	ARF11	auxin response factor 11
Gorai.013G200800	2.03313	6.32292e-29	Gorai.013G200800.1	AT5G43700.1	ATAUX2-11,IAA4	AUX/IAA transcriptional regulator family protein
Gorai.001G054600	2.0383	1.40745e-30	Gorai.001G054600.1	AT5G62000.1	ARF1-BP,ARF2,HSS,ORE14	auxin response factor 2
Gorai.001G242900	2.24422	1.4684e-06	Gorai.001G242900.1	AT3G23050.1	AXR2,IAA7	indole-3-acetic acid 7
Gorai.006G120400	2.25118	9.26818e-17	Gorai.006G120400.1	AT5G60450.1	ARF4	auxin response factor 4
Gorai.007G026900	2.34569	5.39337e-31	Gorai.007G026900.1	AT4G23980.1	ARF9	auxin response factor 9
Gorai.007G150000	2.46522	3.61902e-15	Gorai.007G150000.1	AT4G28640.1	IAA11	indole-3-acetic acid inducible 11
Gorai.001G181800	2.56166	1.60098e-12	Gorai.001G181800.1	AT4G28640.2	IAA11	indole-3-acetic acid inducible 11
Gorai.004G075000	3.65868	5.83573e-27	Gorai.004G075000.1	AT5G43700.1	ATAUX2-11,IAA4	AUX/IAA transcriptional regulator family protein
Gorai.001G242800	3.88742	2.83081e-39	Gorai.001G242800.1	AT5G43700.1	ATAUX2-11,IAA4	AUX/IAA transcriptional regulator family protein
Gorai.010G227800	4.08792	2.82337e-07	Gorai.010G227800.1	AT3G15540.1	IAA19,MSG2	indole-3-acetic acid inducible 19
Gorai.007G276900	4.16102	1.27739e-22	Gorai.007G276900.1	AT3G04730.1	IAA16	indoleacetic acid-induced protein 16
Gorai.003G078000	4.30786	6.95186e-50	Gorai.003G078000.1	AT4G23980.1	ARF9	auxin response factor 9
Gorai.013G200700	4.46511	1.01513e-37	Gorai.013G200700.1	AT3G04730.1	IAA16	indoleacetic acid-induced protein 16
Gorai.009G048400	4.57315	6.04753e-26	Gorai.009G048400.1	AT1G51950.1	IAA18	indole-3-acetic acid inducible 18
Gorai.011G180100	4.82399	6.58157e-84	Gorai.011G180100.1	AT2G33310.1	IAA13	auxin-induced protein 13
Gorai.006G250900	4.97928	3.06756e-21	Gorai.006G250900.1	AT2G33310.1	IAA13	auxin-induced protein 13
Gorai.009G078800	6.59339	7.95666e-25	Gorai.009G078800.1	AT5G60450.1	ARF4	auxin response factor 4
DE SF25 vs XYLM
Gorai Gene ID	logFC	FDR	Transcript	ATGene	Symbol	Description
Gorai.006G246000	-5.19904	5.00789e-10	Gorai.006G246000.1	AT4G14550.1	IAA14,SLR	indole-3-acetic acid inducible 14
Gorai.001G204500	1.35765	4.07511e-06	Gorai.001G204500.1	AT5G37020.1	ARF8,ATARF8	auxin response factor 8
Gorai.003G035700	1.36285	5.46785e-07	Gorai.003G035700.1	AT5G65670.1	IAA9	indole-3-acetic acid inducible 9
Gorai.009G226000	1.42443	4.0989e-06	Gorai.009G226000.1	AT5G65670.2	IAA9	indole-3-acetic acid inducible 9
Gorai.008G054600	1.54867	7.19344e-07	Gorai.008G054600.1	AT5G37020.1	ARF8,ATARF8	auxin response factor 8
Gorai.006G008700	1.55063	1.06631e-07	Gorai.006G008700.1	AT5G37020.1	ARF8,ATARF8	auxin response factor 8
Gorai.008G097200	1.62272	9.6625e-09	Gorai.008G097200.1	AT5G37020.1	ARF8,ATARF8	auxin response factor 8
Gorai.001G054600	1.82236	4.4346e-12	Gorai.001G054600.1	AT5G62000.1	ARF1-BP,ARF2,HSS,ORE14	auxin response factor 2
Gorai.009G152700	1.92827	2.66866e-08	Gorai.009G152700.1	AT5G37020.1	ARF8,ATARF8	auxin response factor 8
Gorai.011G048200	1.94737	5.26912e-11	Gorai.011G048200.1	AT5G37020.1	ARF8,ATARF8	auxin response factor 8
Gorai.001G017000	2.02074	2.68702e-13	Gorai.001G017000.1	AT1G19220.1	ARF11,ARF19,IAA22	auxin response factor 19
Gorai.007G150000	2.02595	2.98403e-08	Gorai.007G150000.1	AT4G28640.1	IAA11	indole-3-acetic acid inducible 11
Gorai.007G109500	2.0408	6.68618e-10	Gorai.007G109500.1	AT3G61830.1	ARF18	auxin response factor 18
Gorai.001G153900	2.17945	1.17215e-14	Gorai.001G153900.1	AT2G46530.1	ARF11	auxin response factor 11
Gorai.006G120400	2.47295	1.00184e-12	Gorai.006G120400.1	AT5G60450.1	ARF4	auxin response factor 4
Gorai.010G031600	2.69355	1.50108e-23	Gorai.010G031600.1	AT5G65670.2	IAA9	indole-3-acetic acid inducible 9
Gorai.001G181800	2.95919	4.75286e-11	Gorai.001G181800.1	AT4G28640.2	IAA11	indole-3-acetic acid inducible 11
Gorai.001G242900	3.01515	2.50346e-08	Gorai.001G242900.1	AT3G23050.1	AXR2,IAA7	indole-3-acetic acid 7
Gorai.007G026900	3.03753	8.4394e-26	Gorai.007G026900.1	AT4G23980.1	ARF9	auxin response factor 9
Gorai.003G078000	3.41885	1.11163e-23	Gorai.003G078000.1	AT4G23980.1	ARF9	auxin response factor 9
Gorai.009G078800	3.6829	4.57431e-14	Gorai.009G078800.1	AT5G60450.1	ARF4	auxin response factor 4
Gorai.013G200800	3.68298	1.40843e-37	Gorai.013G200800.1	AT5G43700.1	ATAUX2-11,IAA4	AUX/IAA transcriptional regulator family protein
Gorai.011G180100	4.26104	8.36786e-43	Gorai.011G180100.1	AT2G33310.1	IAA13	auxin-induced protein 13
Gorai.010G227800	4.34003	4.95767e-06	Gorai.010G227800.1	AT3G15540.1	IAA19,MSG2	indole-3-acetic acid inducible 19
Gorai.013G200700	4.79968	1.02735e-30	Gorai.013G200700.1	AT3G04730.1	IAA16	indoleacetic acid-induced protein 16
Gorai.007G276900	4.82101	2.8503e-20	Gorai.007G276900.1	AT3G04730.1	IAA16	indoleacetic acid-induced protein 16
Gorai.009G048400	4.87052	1.04769e-19	Gorai.009G048400.1	AT1G51950.1	IAA18	indole-3-acetic acid inducible 18
Gorai.005G046400	5.02509	3.02386e-07	Gorai.005G046400.1	AT5G43700.1	ATAUX2-11,IAA4	AUX/IAA transcriptional regulator family protein
Gorai.006G250900	5.21702	7.77298e-17	Gorai.006G250900.1	AT2G33310.1	IAA13	auxin-induced protein 13
Gorai.001G242800	7.77972	3.3587e-41	Gorai.001G242800.1	AT5G43700.1	ATAUX2-11,IAA4	AUX/IAA transcriptional regulator family protein
Gorai.004G075000	8.17043	1.01303e-37	Gorai.004G075000.1	AT5G43700.1	ATAUX2-11,IAA4	AUX/IAA transcriptional regulator family protein
DE SF07 vs PITH
Gorai Gene ID	logFC	FDR	Transcript	ATGene	Symbol	Description
Gorai.006G246000	-6.67296	8.71149e-17	Gorai.006G246000.1	AT4G14550.1	IAA14,SLR	indole-3-acetic acid inducible 14
Gorai.007G277000	-5.41721	1.17387e-10	Gorai.007G277000.1	AT5G43700.1	ATAUX2-11,IAA4	AUX/IAA transcriptional regulator family protein
Gorai.006G245900	-3.90335	7.25978e-10	Gorai.006G245900.1	AT5G43700.1	ATAUX2-11,IAA4	AUX/IAA transcriptional regulator family protein
Gorai.009G016200	-3.39964	5.44135e-07	Gorai.009G016200.1	AT4G32280.1	IAA29	indole-3-acetic acid inducible 29
Gorai.011G238900	-3.36716	6.77631e-13	Gorai.011G238900.1	AT4G30080.1	ARF16	auxin response factor 16
Gorai.001G054600	1.63303	1.15121e-06	Gorai.001G054600.1	AT5G62000.1	ARF1-BP,ARF2,HSS,ORE14	auxin response factor 2
Gorai.006G008700	1.82861	1.66611e-08	Gorai.006G008700.1	AT5G37020.1	ARF8,ATARF8	auxin response factor 8
Gorai.003G142500	1.86453	1.05204e-08	Gorai.003G142500.1	AT2G28350.1	ARF10	auxin response factor 10
Gorai.008G097200	1.91326	1.08289e-08	Gorai.008G097200.1	AT5G37020.1	ARF8,ATARF8	auxin response factor 8
Gorai.001G181800	2.04442	7.75891e-07	Gorai.001G181800.1	AT4G28640.2	IAA11	indole-3-acetic acid inducible 11
Gorai.004G222500	2.23946	1.24091e-10	Gorai.004G222500.1	AT4G28640.1	IAA11	indole-3-acetic acid inducible 11
Gorai.011G180100	2.54012	1.41683e-11	Gorai.011G180100.1	AT2G33310.1	IAA13	auxin-induced protein 13
Gorai.004G075000	2.69555	1.66839e-13	Gorai.004G075000.1	AT5G43700.1	ATAUX2-11,IAA4	AUX/IAA transcriptional regulator family protein
Gorai.007G276900	3.33598	2.30782e-08	Gorai.007G276900.1	AT3G04730.1	IAA16	indoleacetic acid-induced protein 16
Gorai.013G200800	3.40324	1.27708e-22	Gorai.013G200800.1	AT5G43700.1	ATAUX2-11,IAA4	AUX/IAA transcriptional regulator family protein
Gorai.003G078000	3.5086	1.80557e-26	Gorai.003G078000.1	AT4G23980.1	ARF9	auxin response factor 9
Gorai.013G200700	4.10208	6.79444e-21	Gorai.013G200700.1	AT3G04730.1	IAA16	indoleacetic acid-induced protein 16
Gorai.009G058600	4.20122	4.27004e-07	Gorai.009G058600.1	AT4G32280.1	IAA29	indole-3-acetic acid inducible 29
Gorai.005G046500	5.20955	5.46265e-19	Gorai.005G046500.1	AT4G14550.1	IAA14,SLR	indole-3-acetic acid inducible 14
DE SF07 vs SF15
Gorai Gene ID	logFC	FDR	Transcript	ATGene	Symbol	Description
Gorai.001G242800	-2.39463	1.20435e-07	Gorai.001G242800.1	AT5G43700.1	ATAUX2-11,IAA4	AUX/IAA transcriptional regulator family protein
Gorai.001G242900	-2.43023	2.54748e-13	Gorai.001G242900.1	AT3G23050.1	AXR2,IAA7	indole-3-acetic acid 7
Gorai.006G246000	2.78878	3.2124e-24	Gorai.006G246000.1	AT4G14550.1	IAA14,SLR	indole-3-acetic acid inducible 14
Gorai.007G117700	6.94914	5.64507e-53	Gorai.007G117700.1	AT3G62100.1	IAA30	indole-3-acetic acid inducible 30
DE SF07 vs SF25
Gorai Gene ID	logFC	FDR	Transcript	ATGene	Symbol	Description
Gorai.001G242800	-6.26223	1.62878e-15	Gorai.001G242800.1	AT5G43700.1	ATAUX2-11,IAA4	AUX/IAA transcriptional regulator family protein
Gorai.006G245900	-5.49105	1.09551e-12	Gorai.006G245900.1	AT5G43700.1	ATAUX2-11,IAA4	AUX/IAA transcriptional regulator family protein
Gorai.007G277000	-3.45434	2.9445e-08	Gorai.007G277000.1	AT5G43700.1	ATAUX2-11,IAA4	AUX/IAA transcriptional regulator family protein
Gorai.004G075000	-4.31242	9.10495e-07	Gorai.004G075000.1	AT5G43700.1	ATAUX2-11,IAA4	AUX/IAA transcriptional regulator family protein
Gorai.008G126200	-3.21379	7.27731e-17	Gorai.008G126200.1	AT3G61830.1	ARF18	auxin response factor 18
Gorai.007G109500	-2.28667	1.97981e-08	Gorai.007G109500.1	AT3G61830.1	ARF18	auxin response factor 18
Gorai.007G026900	-1.60792	6.35006e-06	Gorai.007G026900.1	AT4G23980.1	ARF9	auxin response factor 9
Gorai.001G242900	-3.1755	1.31618e-14	Gorai.001G242900.1	AT3G23050.1	AXR2,IAA7	indole-3-acetic acid 7
Gorai.011G109000	-1.47775	4.07885e-06	Gorai.011G109000.1	AT5G65670.2	IAA9	indole-3-acetic acid inducible 9
DE SF15 vs SF25
Gorai Gene ID	logFC	FDR	Transcript	ATGene	Symbol	Description
Gorai.004G075000	-4.4781	6.186e-09	Gorai.004G075000.1	AT5G43700.1	ATAUX2-11,IAA4	AUX/IAA transcriptional regulator family protein
Gorai.006G245900	-4.88753	7.96684e-09	Gorai.006G245900.1	AT5G43700.1	ATAUX2-11,IAA4	AUX/IAA transcriptional regulator family protein
Gorai.013G200800	-1.64688	1.61657e-08	Gorai.013G200800.1	AT5G43700.1	ATAUX2-11,IAA4	AUX/IAA transcriptional regulator family protein
Gorai.008G126200	-2.68388	1.68155e-22	Gorai.008G126200.1	AT3G61830.1	ARF18	auxin response factor 18
Gorai.006G246000	-4.03681	1.71055e-42	Gorai.006G246000.1	AT4G14550.1	IAA14,SLR	indole-3-acetic acid inducible 14
Gorai.009G016200	-2.31696	3.28158e-07	Gorai.009G016200.1	AT4G32280.1	IAA29	indole-3-acetic acid inducible 29
Gorai.007G117700	-4.81516	6.84866e-39	Gorai.007G117700.1	AT3G62100.1	IAA30	indole-3-acetic acid inducible 30
Gorai.011G109000	-1.27538	2.09327e-06	Gorai.011G109000.1	AT5G65670.2	IAA9	indole-3-acetic acid inducible 9
DE stem vs fibre
Gorai Gene ID	logFC	FDR	Transcript	ATGene	Symbol	Description
Gorai.005G046500	-4.43557	8.76225e-11	Gorai.005G046500.1	AT4G14550.1	IAA14,SLR	indole-3-acetic acid inducible 14
Gorai.011G170700	-4.4221	3.12534e-06	Gorai.011G170700.1	AT5G43700.1	ATAUX2-11,IAA4	AUX/IAA transcriptional regulator family protein
Gorai.013G200700	-4.41141	7.51495e-35	Gorai.013G200700.1	AT3G04730.1	IAA16	indoleacetic acid-induced protein 16
Gorai.009G048400	-4.1641	1.57903e-10	Gorai.009G048400.1	AT1G51950.1	IAA18	indole-3-acetic acid inducible 18
Gorai.011G180100	-4.11952	1.67373e-15	Gorai.011G180100.1	AT2G33310.1	IAA13	auxin-induced protein 13
Gorai.007G276900	-4.02108	4.59016e-22	Gorai.007G276900.1	AT3G04730.1	IAA16	indoleacetic acid-induced protein 16
Gorai.006G250900	-4.01942	3.2422e-11	Gorai.006G250900.1	AT2G33310.1	IAA13	auxin-induced protein 13
Gorai.004G075000	-3.89411	8.98357e-13	Gorai.004G075000.1	AT5G43700.1	ATAUX2-11,IAA4	AUX/IAA transcriptional regulator family protein
Gorai.003G078000	-3.68719	2.16967e-27	Gorai.003G078000.1	AT4G23980.1	ARF9	auxin response factor 9
Gorai.005G046400	-3.66456	8.34899e-09	Gorai.005G046400.1	AT5G43700.1	ATAUX2-11,IAA4	AUX/IAA transcriptional regulator family protein
Gorai.009G058600	-2.89261	2.27871e-06	Gorai.009G058600.1	AT4G32280.1	IAA29	indole-3-acetic acid inducible 29
Gorai.013G200800	-2.8672	7.89659e-15	Gorai.013G200800.1	AT5G43700.1	ATAUX2-11,IAA4	AUX/IAA transcriptional regulator family protein
Gorai.001G181800	-2.45263	2.12587e-14	Gorai.001G181800.1	AT4G28640.2	IAA11	indole-3-acetic acid inducible 11
Gorai.007G150000	-1.9828	4.61108e-09	Gorai.007G150000.1	AT4G28640.1	IAA11	indole-3-acetic acid inducible 11
Gorai.010G031600	-1.86036	9.09182e-08	Gorai.010G031600.1	AT5G65670.2	IAA9	indole-3-acetic acid inducible 9
Gorai.001G017000	-1.83941	2.7932e-09	Gorai.001G017000.1	AT1G19220.1	ARF11,ARF19,IAA22	auxin response factor 19
Gorai.001G054600	-1.79887	8.11082e-10	Gorai.001G054600.1	AT5G62000.1	ARF1-BP,ARF2,HSS,ORE14	auxin response factor 2
Gorai.008G097200	-1.79311	2.65374e-11	Gorai.008G097200.1	AT5G37020.1	ARF8,ATARF8	auxin response factor 8
Gorai.001G153900	-1.77627	3.87632e-08	Gorai.001G153900.1	AT2G46530.1	ARF11	auxin response factor 11
Gorai.006G008700	-1.73773	1.04784e-10	Gorai.006G008700.1	AT5G37020.1	ARF8,ATARF8	auxin response factor 8
Gorai.001G204500	-1.38763	1.31813e-06	Gorai.001G204500.1	AT5G37020.1	ARF8,ATARF8	auxin response factor 8
Gorai.011G238900	1.97866	1.73061e-06	Gorai.011G238900.1	AT4G30080.1	ARF16	auxin response factor 16
Gorai.006G246000	8.01157	8.60226e-11	Gorai.006G246000.1	AT4G14550.1	IAA14,SLR	indole-3-acetic acid inducible 14

[truncated: 18 more sheets: bHLH, DREB + EAR MP, ERF + EREBF, K-box + MADS-box, KNOX + ELK, WUSCHEL, AGP, Cellulose, Expansin, Glycosyl hydrolase, Polysaccharide, Nucleotide sugar, Pectin modifying, Phenylpropanoid, TBL, WAK, XETH, Wall-associated GP]
